# Supplementary material for: The metabolic potential of Escherichia coli BL21 in defined and rich medium
Source: Microb Cell Fact. 2014 Mar 23;13:45. doi: 10.1186/1475-2859-13-45 (PMC4021462; doi:10.1186/1475-2859-13-45)
Supplement: Additional file 2: Table S5 — Quantitative data of individual proteins (obtained from duplicate gels showing standard deviation) of E. coli BL21 (DE3) growing in defined and rich media (Luria Bertani and Terrific Broth) at exponential and stationary phases. [file 1475-2859-13-45-S2.xlsx]

## Sheet: Results and calculation (RAW)
Name1	Protein name1	Uniprot ID1	Molecular mass2 (Da)	Calculated pI value2	Mascot Score2	Mascot Expect Value2	Mascot Seq. Cover.2	Defined medium				Rich medium									Log2(DNB/TB)		Log2(DNB/LB)		Log2(defined/rich)4			Log2(stationary phase/exponential phase)5, 6
								DNB medium7				TB medium8				LB medium9												in TB medium		in LB medium		in rich medium5			in defined medium6
								exponential phase		stationary phase		exponential phase		stationary phase		exponential phase		stationary phase			at exponential phase4
								Average	SD	Average	SD	Average	SD	Average	SD	Average	SD	Average	SD		Average	SD.	Average	SD.	Average	SD.		Average	SD.	Average	SD.	Average	SD.		Average	SD.
								Relative Protein Mass (RPM)3 - %													Log 2 ratio
Central carbon metabolism (24 proteins): Upper and lower glycolysis, pyruvate decarboxylation to acetyl CoA, glycerol metabolism and pentose phosphate pathway						Total RPM:		7.05	0.5	9.29	0.38	10.07	0.3	14.06	0.4	9.96	0.54	9.34	0.2		-0.5	0.1	-0.5	0.1	-0.5	0.1		0.5	0.1	-0.1	0.1	0.2	0.1		0.4	0.1
Sub-group: Upper glycolysis (5 proteins)						Total RPM:		1.38	0.17	1.79	0.05	1.24	0.06	2.14	0.1	1.2	0.12	1.53	0.04		0.2	0.2	0.2	0.2	0.2	0.1		0.8	0	0.4	0.1	0.6	0.1		0.4	0.2
PfkA	6-phosphofructokinase	P0A797	35162	5.47	105	2.7e-06	0.41	0.14	0.03	0.15	0	0.11	0.02	0.11	0.01	0.13	0.02	0.11	0		0.3	0.4	0.1	0.4	0.2	0.3		0	0.1	-0.2	0.2	-0.1	0.1		0.1	0.3
PfkB	6-phosphofructokinase isozyme 2	P06999	32664	5.25	145	7.2e-11	0.83	0.04	0.003	0.037	0.004	0.026	0	0.05	0	0.018	0.009	0.06	0		0.6	0.1	1.2	0.7	0.9	0.4		0.9	0	1.7	0.7	1.3	0.4		-0.1	0.2
FbaA	Fructose-bisphosphate aldolase class 2	P0AB71	39351	5.52	80	0.00023	0.25	0.91	0.16	1.24	0.04	0.91	0	1.5	0.1	0.83	0.11	0.87	0.03		0	0.3	0.1	0.3	0.05	0.2		0.7	0	0.1	0.2	0.4	0.1		0.4	0.3
FbaB	Fructose-bisphosphate aldolase class 1	P0A991	38313	6.25	59	0.028	0.29	0.031	0.016	0.031	0.015	0	0	0.06	0	0	0	0.12	0.03		>5	0.7	>5	0.7	>5	0.5		>5	0	>5	0.4	>5	0.2		0	1
TpiA	Triosephosphate isomerase	P0A858	27126	5.64	77	0.00044	0.34	0.26	0.03	0.32	0.02	0.18	0.06	0.42	0	0.23	0	0.37	0.01		0.5	0.5	0.2	0.2	0.35	0.3		1.2	0.2	0.7	0	0.95	0.1		0.3	0.2
Sub-group: Lower glycolysis (7 proteins)						Total RPM:		2.47	0.09	3.35	0.19	3.2	0.08	4.56	0.25	3.31	0.21	3.63	0.14		-0.4	0.1	-0.4	0.1	-0.4	0.1		0.5	0	0.1	0.1	0.3	0.1		0.4	0.1
GapA	Glyceraldehyde-3-phosphate dehydrogenase A	P0A9B2	35681	6.61	58	0.038	0.22	0.7	0.02	0.92	0.08	0.93	0.06	1.28	0.17	1.01	0.09	1.28	0.13		-0.4	0.1	-0.5	0.1	-0.45	0.1		0.5	0.1	0.3	0.2	0.4	0.1		0.4	0.1
Pgk	phosphoglycerate kinase	P0A799	41264	5.08	231	6.6e-19	0.66	0.75	0.08	1	0.04	0.77	0.05	1.07	0	0.72	0.17	0.76	0.01		0	0.2	0.1	0.4	0.05	0.2		0.5	0	0.1	0.3	0.3	0.2		0.4	0.2
GpmA	phosphoglyceromutase	P62709	28539	5.85	64	0.036	0.37	0.27	0	0.34	0.01	0.43	0.01	0.72	0.15	0.33	0.07	0.53	0.01		-0.7	0	-0.3	0.3	-0.5	0.2		0.7	0.1	0.7	0.3	0.7	0.2		0.3	0
Eno	Enolase	A7ZQM2	45683	5.32	106	5.8e-07	0.41	0.37	0.01	0.71	0.15	0.54	0.01	0.9	0.03	0.71	0.01	0.51	0.04		-0.5	0	-0.9	0	-0.7	0		0.7	0	-0.5	0.1	0.1	0.1		0.9	0.3
PykA	Pyruvate kinase II	P21599	51553	6.24	115	7.3e-08	0.36	0.12	0	0.08	0	0.09	0	0.14	0.01	0.08	0.01	0.1	0.01		0.4	0	0.6	0.2	0.5	0.1		0.6	0	0.3	0.2	0.45	0.1		-0.6	0
PykF	Pyruvate kinase I	P0AD61	51039	5.77	70	0.0021	0.31	0.2	0.02	0.22	0.07	0.36	0	0.29	0.05	0.32	0.02	0.23	0.01		-0.8	0.1	-0.7	0.2	-0.75	0.1		-0.3	0.1	-0.5	0.1	-0.4	0.1		0.1	0.5
PpsA	Phosphoenolpyruvate synthase	P23538	87836	4.93	208	3.6e-17	0.32	0.06	0.02	0.08	0.03	0.08	0.01	0.15	0.08	0.14	0.05	0.23	0.03		-0.4	0.5	-1.2	0.7	-0.8	0.4		0.9	0.4	0.7	0.5	0.8	0.3		0.4	0.7
Sub-group: Pyruvate decarboxylation to acetyl CoA (4 proteins)						Total RPM:		2.01	0.2	2.8	0.31	4.16	0.27	4.77	0.28	3.91	0.47	2.16	0.08		-1	0.2	-1	0.2	-1	0.1		0.2	0.1	-0.9	0.2	-0.35	0.1		0.5	0.2
AceE	pyruvate dehydrogenase (acetyl-transferring), homodimeric type	B3XKK6	99978	5.46	179	1.1e-13	0.28	0.82	0.14	1.35	0.28	2.08	0	2.22	0.24	2.22	0.44	0.81	0.06		-1.3	0.2	-1.4	0.4	-1.35	0.2		0.1	0.1	-1.5	0.3	-0.7	0.2		0.7	0.4
AceF	pyruvate dehydrogenase, dihydrolipoyltransacetylase component E2	P06959	66112	5.09	156	2.1e-11	0.32	0.34	0.11	0.53	0.12	0.98	0.19	0.85	0.03	0.66	0.13	0.31	0		-1.5	0.5	-1	0.5	-1.25	0.4		-0.2	0.1	-1.1	0.3	-0.65	0.2		0.6	0.6
LpdA10	dihydrolipoamide dehydrogenase	P0A9P2	50942	5.79	155	2.6e-11	0.43	0.8	0.09	0.88	0.05	1.05	0.19	1.66	0.14	0.97	0.07	0.98	0.05		-0.4	0.3	-0.3	0.2	-0.35	0.2		0.7	0.1	0	0.1	0.35	0.1		0.1	0.2
YdbK	pyruvate flavodoxin/ferredoxin oxidoreductase domain protein	A7ZZU0	129871	5.51	76	0.002	0.14	0.044	0.004	0.041	0.007	0.046	0.008	0.041	0.008	0.06	0.01	0.06	0		-0.1	0.3	-0.4	0.3	-0.25	0.2		-0.2	0.2	0	0.2	-0.1	0.1		-0.1	0.3
Sub-group: Glycerol metabolism (2 proteins)						Total RPM:		0.1	0.42	0.19	0.03	0.16	0.02	1.05	0.07	0.18	0	0.38	0.02		-0.7	6.1	-0.8	6.1	-0.75	4.3		2.7	0.1	1.1	0.1	1.9	0.1		0.9	6.1
GlpK	Glycerol kinase	C5A093	56480	5.36	129	2.9e-09	0.28	0.08	0.04	0.16	0.03	0.14	0.02	0.98	0.07	0.18	0	0.33	0.02		-0.8	0.8	-1.2	0.7	-1	0.5		2.8	0.1	0.9	0.1	1.85	0.1		1	0.8
Dhak	dihydroxyacetone kinase subunit DhaK	A7ZZD5	38620	4.82	104	3.4e-06	0.44	0.019	0.01	0.026	0.005	0.015	0.005	0.06	0.01	0	0	0.044	0.016		0.3	0.9	>5	0.8	-	-		2	0.3	>5	0.5	>2.5	0.3		0.5	0.8	2.65
Sub-group: Pentose phosphate pathway (PPP) (6 proteins)						Total RPM:		1.1	0.04	1.17	0.06	1.32	0.1	1.54	0.08	1.35	0.11	1.64	0.09		-0.3	0.1	-0.3	0.1	-0.3	0.1		0.2	0.1	0.3	0.1	0.25	0.1		0.1	0.1
Gnd	6-phosphogluconate dehydrogenase, decarboxylating	Q59414	51563	5.06	133	1.1e-09	0.33	0.26	0.03	0.26	0.02	0.3	0	0.23	0.03	0.37	0.04	0.19	0.01		-0.2	0.2	-0.5	0.2	-0.35	0.1		-0.4	0.1	-1	0.2	-0.7	0.1		0	0.2
TktA	Transketolase 1	P27302	72451	5.43	75	0.00072	0.2	0.49	0.01	0.47	0.05	0.64	0.08	0.64	0.03	0.6	0	0.75	0.09		-0.4	0.2	-0.3	0	-0.35	0.1		0	0.1	0.3	0.2	0.15	0.1		-0.1	0.2
TktB	Transketolase 2	P33570	73225	5.86	190	2.3e-15	0.27	0.034	0.026	0.016	0.011	0.016	0.008	0.042	0.01	0.011	0.006	0.12	0.02		1.1	1.3	1.6	1.4	1.35	1		1.4	0.4	3.4	0.8	2.4	0.4		-1.1	1.5
TalB	Transaldolase B	P0A870	35368	5.11	136	5.7e-10	0.56	0.19	0	0.3	0	0.28	0.05	0.47	0.06	0.31	0.1	0.41	0.01		-0.6	0.3	-0.7	0.5	-0.65	0.3		0.7	0.2	0.4	0.5	0.55	0.3		0.7	0
TalA	Transaldolase A	P0A867	35865	5.89	211	1.8e-17	0.62	0.05	0	0.05	0.014	0	0	0.049	0.003	0	0	0.1	0.01		>5	0	>5	0	>5	0		>5	0	>5	0.1	>5	0.1		0	0.4
Eda	KHG/KDPG aldolase	P0A955	22441	5.57	108	3.6e-07	0.49	0.06	0	0.08	0.02	0.09	0	0.1	0	0.06	0.03	0.07	0		-0.6	0	0	0.7	-0.3	0.4		0.2	0	0.2	0.7	0.2	0.4		0.4	0.4
By-product metabolism (9 proteins)						Total RPM:		1.53	0.06	1.26	0.35	1.95	0.13	1.56	0.11	2.87	0.29	2.22	0.09		-0.3	0.1	-0.9	0.2	-0.6	0.1		-0.3	0.1	-0.4	0.2	-0.35	0.1		-0.3	0.4
Acs	Acetyl-coenzyme A synthetase	P27550	72447	5.5	224	9.1e-19	0.42	0.1	0.02	0.12	0.03	0.08	0	0.13	0.03	0.043	0.047	0.6	0.05		0.3	0.3	1.2	1.6	0.75	0.8		0.7	0.2	3.8	1.6	2.25	0.8		0.3	0.5
PoxB	Pyruvate dehydrogenase [ubiquinone]	Q47520	62542	5.86	160	2.3e-12	0.44	0.019	0.004	0.048	0.017	0.019	0.008	0.05	0	0.025	0.013	0.11	0.01		0	0.7	-0.4	0.8	-0.2	0.5		1.4	0.3	2.1	0.8	1.75	0.4		1.3	0.6
Pta	Phosphate acetyltransferase	P0A9M8	77466	5.28	72	0.0013	0.07	0.14	0.02	0.15	0.03	0.37	0.07	0.2	0	0.33	0.01	0.14	0.01		-1.4	0.3	-1.2	0.2	-1.3	0.2		-0.9	0.1	-1.2	0.1	-1.05	0.1		0.1	0.4
AckA	Acetate kinase	P0A6A3	43605	5.85	64	0.01	0.18	0.12	0.01	0.12	0.01	0.38	0	0.13	0.01	0.34	0.01	0.19	0.01		-1.7	0.1	-1.5	0.1	-1.6	0.1		-1.5	0.1	-0.8	0.1	-1.15	0.1		0	0.2
AdhE	bifunctional acetaldehyde-CoA/alcohol dehydrogenase	P0A9Q8	96580	6.32	192	5.3e-15	0.26	0.5	0.04	0.37	0.02	0.3	0.09	0.32	0.06	1.19	0.29	0.34	0.05		0.7	0.4	-1.3	0.4	-0.3	0.3		0.1	0.2	-1.8	0.4	-0.85	0.2		-0.4	0.1
PflB	Formate acetyltransferase 1	P09373	85588	5.69	91	1.7e-05	0.2	0.52	0.04	0.34	0.35	0.57	0.05	0.44	0.09	0.67	0.01	0.66	0.06		-0.1	0.2	-0.4	0.1	-0.25	0.1		-0.4	0.2	0	0.1	-0.2	0.1		-0.6	1.5
LldD	L-lactate dehydrogenase	A7ZTF9	42902	6.33	107	1.1e-05	0.22	0.046	0.009	0.035	0.024	0.17	0.01	0.07	0.01	0.19	0.01	0.037	0.004		-1.9	0.3	-2	0.3	-1.95	0.2		-1.3	0.1	-2.4	0.2	-1.85	0.1		-0.4	1
Dld	D-lactate dehydrogenase	Q8FFW1	66546	6.39	106	2.1e-06	0.15	0.045	0.017	0.032	0.002	0.025	0.003	0.06	0.01	0.037	0.001	0.042	0.008		0.8	0.6	0.3	0.5	0.55	0.4		1.3	0.1	0.2	0.3	0.75	0.2		-0.5	0.6
LdhA	D-lactate dehydrogenase	P52643	36854	5.29	115	7.2e-08	0.33	0.031	0.003	0.05	0.01	0.032	0.003	0.15	0.01	0.045	0.013	0.1	0.01		0	0.2	-0.5	0.4	-0.25	0.2		2.2	0.1	1.2	0.4	1.7	0.2		0.7	0.3
TCA cycle (15 proteins)						Total RPM:		7.98	0.3	6.77	0.31	4.56	0.23	9.99	0.48	5.28	0.18	10.44	0.24		0.8	0.1	0.6	0.1	0.7	0.1		1.1	0	1	0.1	1.05	0.1		-0.2	0.1
GltA	Citrate synthase	P0ABH7	48383	6.21	118	3.6e-08	0.42	1.12	0.2	0.95	0.01	0.27	0.01	1.04	0.11	0.31	0.04	1.44	0.04		2.1	0.3	1.9	0.3	2	0.2		1.9	0.1	2.2	0.2	2.05	0.1		-0.2	0.3
AcnA	Aconitate hydratase	P25516	98015	5.59	75	0.00068	0.17	0.19	0.04	0.34	0.1	0.18	0.05	0.51	0.07	0.2	0	0.62	0.08		0.1	0.5	-0.1	0.3	0	0.3		1.5	0.2	1.6	0.2	1.55	0.1		0.8	0.5
AcnB	aconitate hydratase 2	B1LGR9	91078	5.22	213	4.2e-17	0.46	0.88	0.12	0.67	0.21	0.51	0.01	1.07	0.03	0.7	0.09	1.16	0.15		0.8	0.2	0.3	0.3	0.55	0.2		1.1	0	0.7	0.3	0.9	0.2		-0.4	0.5
Icd	Isocitrate dehydrogenase [NADP]	P08200	46070	5.15	151	1.8e-11	0.4	1.06	0	0.96	0.15	0.71	0.09	1.13	0.02	0.68	0.04	1.44	0.05		0.6	0.2	0.6	0.1	0.6	0.1		0.7	0.1	1.1	0.1	0.9	0.1		-0.1	0.2
SucA	2-oxoglutarate dehydrogenase E1 component	P0AFG5	105566	6.04	99	1e-05	0.14	0.6	0.04	0.31	0.03	0.32	0.03	0.72	0.22	0.61	0.07	0.62	0.05		0.9	0.2	0	0.2	0.45	0.1		1.2	0.2	0	0.2	0.6	0.1		-1	0.2
SucB	dihydrolipoamide succinyltransferase	A7ZXY7	44014	5.58	127	1.7e-08	0.38	0.68	0.03	0.41	0.04	0.44	0.03	0.89	0.23	0.62	0.08	0.72	0.12		0.6	0.1	0.1	0.2	0.35	0.1		1	0.2	0.2	0.3	0.6	0.2		-0.7	0.2
SucC	succinyl-CoA synthetase subunit beta	P0A838	41652	5.37	256	2.1e-21	0.55	0.59	0.08	0.54	0.02	0.29	0.03	0.78	0.22	0.3	0.03	0.71	0		1	0.2	1	0.2	1	0.1		1.4	0.2	1.2	0.1	1.3	0.1		-0.1	0.2
SucD	Succinyl-CoA ligase [ADP-forming] subunit alpha	P0AGE9	30044	6.32	72	0.0015	0.29	0.49	0.09	0.38	0.06	0.18	0.02	0.6	0.07	0.25	0.01	0.62	0.01		1.4	0.3	1	0.3	1.2	0.2		1.7	0.1	1.3	0.1	1.5	0.1		-0.4	0.3
SdhA	Succinate dehydrogenase flavoprotein subunit	P0AC41	65008	5.85	59	0.027	0.13	0.64	0.02	0.36	0.08	0.24	0.01	0.59	0.18	0.27	0.02	0.64	0.07		1.4	0.1	1.2	0.1	1.3	0.1		1.3	0.2	1.2	0.2	1.25	0.1		-0.8	0.3
SdhB	succinate dehydrogenase and fumarate reductase iron-sulfur protein	Q8X9A8	27335	6.81	102	5.3e-06	0.34	0.16	0.07	0.13	0.01	0.07	0.02	0.15	0.01	0.1	0.01	0.18	0.02		1.2	0.8	0.7	0.6	0.95	0.5		1.1	0.2	0.8	0.2	0.95	0.1		-0.3	0.6
FumA	fumarate hydratase (fumarase A), aerobic Class I	P0AC33	60774	6.11	116	2.1e-07	0.26	0.07	0.02	0.039	0.011	0.029	0.001	0.08	0.01	0.022	0.015	0.12	0.01		1.3	0.4	1.7	1.1	1.5	0.6		1.5	0.1	2.4	1	1.95	0.5		-0.8	0.6
FumC	fumarate hydratase (fumarase C),aerobic Class II	P05042	50856	6.12	127	1.7e-08	0.29	0.15	0.02	0.1	0.02	0.06	0.02	0.13	0.01	0.07	0.01	0.26	0.01		1.3	0.5	1.1	0.3	1.2	0.3		1.1	0.2	1.9	0.2	1.5	0.1		-0.6	0.3
Mdh	malate dehydrogenase	P61891	32488	5.61	79	0.001	0.5	0.53	0.05	0.64	0.02	0.14	0.02	0.61	0.06	0.1	0.02	0.77	0.01		1.9	0.2	2.4	0.3	2.15	0.2		2.1	0.1	2.9	0.3	2.5	0.2		0.3	0.1
LpdA10	dihydrolipoamide dehydrogenase	P0A9P2	50942	5.79	155	2.6e-11	0.43	0.8	0.09	0.88	0.05	1.05	0.19	1.66	0.14	0.97	0.07	0.98	0.05		-0.4	0.3	-0.3	0.2	-0.35	0.2		0.7	0.1	0	0.1	0.35	0.1		0.1	0.2
GlcB	Malate synthase G	P37330	80780	5.79	222	1.4e-18	0.37	0.044	0.03	0.07	0.01	0.08	0.01	0.032	0.02	0.06	0.03	0.17	0.01		-0.9	1	-0.4	1.2	-0.65	0.8		-1.3	0.4	1.5	0.7	0.1	0.4		0.7	1
Anaplerotic reactions (4 proteins)						Total RPM:		0.7	0.07	0.8	0.07	0.53	0.13	0.84	0.06	0.39	0.03	0.79	0.1		0.4	0.4	0.8	0.2	0.6	0.2		0.7	0.2	1	0.2	0.85	0.1		0.2	0.2
Ppc	Phosphoenolpyruvate carboxylase	C5A0C2	99456	5.52	66	0.0052	0.07	0.41	0.03	0.45	0.06	0.25	0.11	0.17	0.03	0.24	0.01	0.17	0.09		0.7	0.6	0.8	0.1	0.75	0.3		-0.6	0.3	-0.5	0.8	-0.55	0.4		0.1	0.2
PckA	Phosphoenolpyruvate carboxykinase [ATP]	C4ZUQ8	59891	5.46	219	2.9e-18	0.45	0.14	0.01	0.24	0.01	0.14	0.01	0.54	0.05	0.06	0.03	0.46	0.04		0	0.1	1.2	0.7	0.6	0.4		1.9	0.1	2.9	0.7	2.4	0.4		0.8	0.1
MaeB	Malate dehydrogenase (oxaloacetate-decarboxylating) (NADP(+))., Phosphate acetyltransferase	A8A2V3	82908	5.34	185	2.7e-14	0.46	0.11	0.05	0.07	0.01	0.09	0.06	0.09	0.01	0.048	0.001	0.13	0.03		0.3	1.2	1.2	0.7	0.75	0.7		0	0.5	1.4	0.3	0.7	0.3		-0.7	0.7
SfcA	NAD-dependent malic enzyme	A7ZLS1	63481	5.19	88	3.2e-05	0.24	0.045	0.012	0.041	0.03	0.05	0.01	0.04	0.01	0.032	0.001	0.029	0		-0.2	0.5	0.5	0.4	0.15	0.3		-0.3	0.2	-0.1	0	-0.2	0.1		-0.1	1.1
Oxidative phosphorylation (7 proteins)						Total RPM:		2.68	0.13	2.52	0.13	2.31	0.14	2.69	0.18	2.87	0.07	2.42	0.15		0.2	0.1	-0.1	0.1	0.05	0.1		0.2	0.1	-0.2	0.1	0	0.1		-0.1	0.1
AtpA	ATP synthase subunit alpha	A7ZTU6	55416	5.8	60	0.026	0.26	1.26	0.07	1.23	0.03	1.06	0.13	1.31	0.17	1.27	0.02	1.09	0.15		0.2	0.2	0	0.1	0.1	0.1		0.3	0.1	-0.2	0.2	0.05	0.1		0	0.1
AtpD	F0F1 ATP synthase subunit beta	P0ABB6	50351	4.9	113	4.2e-07	0.48	0.5	0.1	0.64	0.13	0.63	0.03	0.66	0.06	0.69	0.03	0.57	0.02		-0.3	0.3	-0.5	0.3	-0.4	0.2		0.1	0.1	-0.3	0.1	-0.1	0.1		0.4	0.4
AtpH	F0F1 ATP synthase subunit delta	P0ABA5	19434	4.94	81	0.00068	0.41	0.06	0.01	0.1	0	0.07	0.01	0.06	0.01	0.08	0.02	0.06	0.01		-0.2	0.3	-0.4	0.4	-0.3	0.3		-0.2	0.2	-0.4	0.4	-0.3	0.2		0.7	0.2
NuoF	NADH dehydrogenase I subunit F	Q8XCX1	49802	6.44	117	1.7e-07	0.33	0.19	0.02	0.11	0.02	0.12	0.03	0.14	0.01	0.19	0.01	0.16	0.03		0.7	0.4	0	0.2	0.35	0.2		0.2	0.2	-0.2	0.3	0	0.2		-0.8	0.3
NuoG	NADH dehydrogenase subunit G	A8A2F2	101129	5.83	200	8.4e-16	0.35	0.35	0	0.24	0.02	0.21	0.01	0.27	0.03	0.33	0.05	0.26	0.01		0.7	0.1	0.1	0.2	0.4	0.1		0.4	0.1	-0.3	0.2	0.05	0.1		-0.5	0.1
NuoC	bifunctional NADH:ubiquinone oxidoreductase subunit C/D	Q0TFG0	68451	5.98	64	0.031	0.16	0.22	0.03	0.13	0.02	0.15	0.01	0.16	0.01	0.19	0.01	0.18	0.01		0.6	0.2	0.2	0.2	0.4	0.1		0.1	0.1	-0.1	0.1	0	0.1		-0.8	0.3
NuoB	NADH-quinone oxidoreductase subunit B	C4ZUD0	25325	5.58	74	0.00087	0.36	0.1	0.02	0.08	0	0.08	0.01	0.08	0	0.11	0.01	0.09	0.01		0.3	0.3	-0.1	0.3	0.1	0.2		0	0.1	-0.3	0.2	-0.15	0.1		-0.3	0.3
Amino acid biosynthesis and metabolism (68 proteins): Amino acid biosynthesis and amino acid degradation						Total RPM:		19.13	0.8	18.69	0.91	6.16	0.14	8.45	0.27	6.32	0.25	10.09	0.23		1.6	0.1	1.6	0.1	1.6	0.1		0.5	0	0.7	0.1	0.6	0.1		0	0.1
Sub-group: Amino acid biosynthesis (57 proteins)						Total RPM:		18.18	0.8	17.67	0.9	5.42	0.13	6.29	0.21	5.41	0.23	6.85	0.19		1.7	0.1	1.7	0.1	1.7	0.1		0.2	0	0.3	0.1	0.25	0.1		0	0.1
AroD	3-dehydroquinate dehydratase	A8A0N9	27459	5.3	68	0.0038	0.44	0.08	0.01	0.12	0	0.044	0.006	0.05	0.003	0.05	0.01	0.045	0.001		0.9	0.3	0.7	0.3	0.8	0.2		0.2	0.1	-0.2	0.3	0	0.2		0.6	0.2
AroB	3-dehydroquinate synthase	C4ZUP4	39141	5.72	91	1.7e-05	0.37	0.025	0.003	0.028	0.014	0.018	0.009	0.027	0.014	0	0	0.028	0.014		0.5	0.7	>5	0.2	>2.5	0.4		0.6	0.5	>5	0.7	>2.5	0.4		0.2	0.7	2.8
AroF	phospho-2-dehydro-3-deoxyheptonate aldolase	Q3YYP3	39079	5.42	131	6.7e-09	0.35	0.13	0.03	0.14	0.05	0.08	0.01	0.18	0.01	0.09	0.02	0.25	0		0.7	0.4	0.5	0.5	0.6	0.3		1.2	0.1	1.5	0.3	1.35	0.2		0.1	0.6
AroG	Phospho-2-dehydro-3-deoxyheptonate aldolase, Phe-sensitive	P0AB91	38385	6.14	131	1.8e-09	0.53	0.28	0	0.18	0.02	0.08	0.01	0.11	0.01	0.09	0.03	0.14	0.04		1.8	0.2	1.6	0.5	1.7	0.3		0.5	0.1	0.6	0.6	0.55	0.3		-0.6	0.2
TrpD	bifunctional glutamine amidotransferase/anthranilate phosphoribosyltransferase	B3HP12	57176	6.26	157	1.7e-11	0.37	0.14	0.01	0.11	0.01	0	0	0	0	0	0	0.027	0.01		>5	0.1	>5	0.1	>5	0.1		0	0	>5	0.5	-	-		-0.3	0.2
TrpE	component I of anthranilate synthase	P00895	58142	5.32	138	1.3e-09	0.3	0.23	0.08	0.13	0.01	0.045	0.023	0	0	0.06	0.02	0.023	0.012		2.4	0.9	1.9	0.7	2.15	0.6		<-5	0.4	-1.4	0.9	<-2.5	0.5		-0.8	0.5
TrpC	anthranilate isomerase	C5W377	49774	5.43	191	6.7e-15	0.56	0.12	0.06	0.1	0.01	0.12	0	0.11	0.02	0.12	0.09	0.07	0.03		0	0.7	0	1.3	0	0.7		-0.1	0.1	-0.8	1.2	-0.45	0.6		-0.3	0.7
TrpA	Tryptophan synthase alpha chain	B7L492	28905	5.31	107	4.6e-07	0.38	0.12	0.01	0.17	0.01	0.027	0	0.026	0.002	0.029	0.015	0.031	0.002		2.2	0.1	2	0.8	2.1	0.4		-0.1	0.1	0.1	0.8	0	0.4		0.5	0.1
PheA	P-protein	P0A9J8	43312	6.21	154	9.1e-12	0.4	0.09	0	0.06	0	0.038	0.013	0.028	0.004	0.048	0.009	0.028	0.003		1.2	0.5	0.9	0.3	1.05	0.3		-0.4	0.3	-0.8	0.3	-0.6	0.2		-0.6	0
TyrA	T-protein	P07023	42187	5.68	165	7.2e-13	0.47	0.12	0.01	0.11	0.01	0.029	0.01	0.045	0.017	0.031	0.016	0.06	0.02		2	0.5	2	0.8	2	0.5		0.6	0.4	1	0.9	0.8	0.5		-0.1	0.2
AspC	aspartate aminotransferase, PLP-dependent	P00509	43831	5.54	151	6.7e-11	0.46	0.24	0.01	0.24	0.03	0.13	0.02	0.24	0.01	0.12	0.06	0.19	0.02		0.9	0.2	1	0.7	0.95	0.4		0.9	0.1	0.7	0.7	0.8	0.4		0	0.2
SerA	D-3-phosphoglycerate dehydrogenase	P0A9T2	44376	5.92	100	8.3e-06	0.32	0.86	0.04	0.77	0.01	0.16	0.04	0.2	0.01	0.19	0.04	0.57	0		2.4	0.4	2.2	0.3	2.3	0.3		0.3	0.2	1.6	0.3	0.95	0.2		-0.2	0.1
SerC	phosphoserine aminotransferase	Q8FJB7	39974	5.36	169	1.1e-10	0.41	0.49	0.01	0.43	0.05	0.18	0.03	0.16	0.02	0.17	0.02	0.23	0.07		1.4	0.2	1.5	0.2	1.45	0.1		-0.2	0.1	0.4	0.5	0.1	0.3		-0.2	0.2
GdhA	glutamate dehydrogenase, NADP-specific	P00370	48778	5.98	179	1.1e-13	0.52	0.14	0.01	0.17	0	0.021	0.007	0.041	0.016	0.032	0.016	0.049	0.008		2.7	0.5	2.1	0.7	2.4	0.4		1	0.4	0.6	0.8	0.8	0.4		0.3	0.1
GlnA	Glutamine synthetase	P0A9C7	52099	5.26	70	0.0021	0.15	0.6	0.13	0.88	0.02	0.26	0	0.23	0.03	0.21	0	0.23	0.01		1.2	0.3	1.5	0.3	1.35	0.2		-0.2	0.1	0.1	0.1	-0.05	0.1		0.6	0.3
GltB	Glutamate synthase [NADPH] large chain	P09831	164335	6.15	343	1.1e-30	0.38	0.09	0.03	0.1	0	0	0	0	0	0	0	0	0		>5	0.5	>5	0.5	>5	0.4		0	0	0	0	0	0		0.2	0.5
HisG	ATP phosphoribosyltransferase	Q8X8T4	33615	5.59	104	9.1e-07	0.38	0.15	0.02	0.11	0.03	0.11	0.02	0.08	0	0.09	0.02	0.09	0.03		0.4	0.3	0.7	0.4	0.55	0.3		-0.5	0.1	0	0.6	-0.25	0.3		-0.4	0.4
HisF	Imidazole glycerol phosphate synthase subunit hisF	C4ZSB4	28722	5.03	80	0.00025	0.38	0.09	0.01	0.13	0	0.14	0.03	0.12	0.01	0.1	0	0.1	0.01		-0.6	0.3	-0.2	0.2	-0.4	0.2		-0.2	0.2	0	0.1	-0.1	0.1		0.5	0.2
HisC	Histidinol-phosphate aminotransferase	B7NQG9	39907	5	144	9.1e-11	0.51	0.09	0.08	0.09	0.08	0.035	0.018	0.047	0.03	0	0	0.033	0.002		1.4	1.5	>5	1.3	>2.5	1		0.4	0.6	>5	0.1	>2.5	0.3		0	1.8	3.2	5	4.1
HisD	histidinol dehydrogenase	A1ACN2	46939	5.13	125	2.7e-08	0.34	0.041	0.015	0.041	0	0.03	0.015	0.026	0.01	0	0	0.014	0		0.5	0.9	>5	0.5	>2.5	0.5		-0.2	0.4	>5	0	-	-		0	0.5
GlyA	Serine hydroxymethyltransferase	C4ZXC6	45459	6.03	103	1.1e-06	0.31	0.8	0.02	0.82	0.12	0.33	0.01	0.51	0.11	0.38	0.02	0.56	0.08		1.3	0.1	1.1	0.1	1.2	0.1		0.6	0.2	0.6	0.2	0.6	0.1		0	0.2
CysK	Cysteine synthase A	P0ABK5	34525	5.83	176	5.7e-14	0.6	0.67	0.01	0.85	0.07	0.25	0.07	0.56	0.1	0.12	0	0.38	0.05		1.4	0.4	2.5	0	1.95	0.2		1.2	0.2	1.7	0.2	1.45	0.1		0.3	0.1
CysN	sulfate adenylyltransferase, subunit 1	P23845	52640	4.98	56	0.056	0.19	0.1	0	0.043	0.008	0.023	0.002	0	0	0.02	0.009	0	0		2.1	0.1	2.3	0.6	2.2	0.3		<-5	0.1	<-5	0.6	<-5	0.3		-1.2	0.3
CysJ	sulfite reductase subunit alpha	A8A3P5	66415	4.92	161	6.6e-12	0.33	0.07	0.03	0.07	0.05	0.015	0.004	0.017	0.009	0.035	0.018	0.013	0.001		2.2	0.7	1	1	1.6	0.6		0.2	0.4	-1.4	0.8	-0.6	0.4		0	1.2
CysI	sulfite reductase subunit beta	Q8X7U2	64262	7.27	79	0.00099	0.21	0.07	0.03	0.031	0.001	0	0	0	0	0	0	0	0		>5	0.6	>5	0.6	>5	0.4		0	0	0	0	0	0		-1.2	0.6
LysC	aspartokinase III	P08660	48787	5.03	237	1.7e-19	0.62	0.05	0	0.08	0.01	0.016	0.002	0.022	0.011	0	0	0	0		1.6	0.2	>5	0	>2.5	0.1		0.5	0.4	0	0	0.25	0.2		0.7	0.2
Asd	Aspartate-semialdehyde dehydrogenase	P0A9Q9	40221	5.37	128	3.6e-09	0.53	0.38	0.04	0.58	0.07	0.34	0.01	0.44	0.06	0.17	0.04	0.36	0.04		0.2	0.2	1.2	0.4	0.7	0.2		0.4	0.1	1.1	0.4	0.75	0.2		0.6	0.2
DapA	Dihydrodipicolinate synthase	A7ZPS4	31549	5.98	119	2.9e-08	0.42	0.15	0.01	0.1	0.01	0.09	0	0.1	0.01	0.1	0.01	0.14	0.05		0.7	0.1	0.6	0.2	0.65	0.1		0.2	0.1	0.5	0.5	0.35	0.3		-0.6	0.2
DapD	2,3,4,5-tetrahydropyridine-2-carboxylate N-succinyltransferase	P0A9D8	30045	5.56	169	1e-12	0.63	0.31	0.06	0.35	0.03	0.21	0.01	0.16	0.01	0.17	0.02	0.16	0.01		0.6	0.3	0.9	0.3	0.75	0.2		-0.4	0.1	-0.1	0.2	-0.25	0.1		0.2	0.3
LysA	Diaminopimelate decarboxylase	P00861	46377	5.63	106	1.3e-05	0.45	0.11	0.01	0.11	0.03	0.13	0	0.28	0.03	0.13	0.01	0.16	0.03		-0.2	0.1	-0.2	0.2	-0.2	0.1		1.1	0.1	0.3	0.3	0.7	0.2		0	0.4
ThrB	Homoserine kinase	A7ZH92	34101	5.44	90	2.3e-05	0.34	0.08	0.01	0.07	0.01	0.033	0.007	0.07	0.01	0.017	0.009	0.05	0		1.3	0.4	2.2	0.8	1.75	0.4		1.1	0.2	1.6	0.8	1.35	0.4		-0.2	0.3
MetA	Homoserine O-succinyltransferase	C5A0V0	35819	5.06	106	5.7e-07	0.35	0.06	0.01	0.07	0.01	0.025	0	0	0	0	0	0.048	0.013		1.3	0.2	>5	0.2	>2.5	0.1		<-5	0	>5	0.4	-	-		0.2	0.3
MetH	methionine synthase	B3XC96	136639	4.97	291	6.7e-25	0.38	0.07	0.02	0.06	0.02	0.028	0.009	0.03	0.015	0.03	0.006	0.015	0.01		1.3	0.6	1.2	0.5	1.25	0.4		0.1	0.4	-1	1	-0.45	0.5		-0.2	0.6
MetE	5-methyltetrahydropteroyltriglutamate-homocysteine S-methyltransferase	B3XGD6	85074	5.61	107	1.7e-06	0.31	3.6	0.67	3.74	0.86	0.08	0.01	0.22	0	0.13	0.02	0.1	0		5.5	0.3	4.8	0.3	5.15	0.2		1.5	0.1	-0.4	0.2	0.55	0.1		0.1	0.4
IlvA	Threonine dehydratase biosynthetic	P04968	56559	5.57	213	2.7e-16	0.48	0.27	0.02	0.19	0.01	0.08	0.01	0.13	0.01	0.05	0.03	0.16	0.02		1.8	0.2	2.4	0.9	2.1	0.5		0.7	0.1	1.7	0.9	1.2	0.5		-0.5	0.1
IlvB	acetolactate synthase I, large subunit	P08142	60915	5.3	85	0.00024	0.24	0.1	0.01	0.05	0.002	0	0	0.044	0.001	0.011	0.006	0.06	0.01		>5	0.1	3.2	0.8	>2.5	0.4		>5	0	2.4	0.8	>2.5	0.4		-1	0.2
IlvC	Ketol-acid reductoisomerase	C4ZZ44	54376	5.2	93	1.1e-05	0.38	2.83	0.22	2.84	0.1	0.17	0.02	0.19	0	0.14	0.02	0.08	0.01		4.1	0.2	4.3	0.2	4.2	0.1		0.2	0.1	-0.8	0.3	-0.3	0.2		0	0.1
IlvD	dihydroxyacid dehydratase	P05791	66174	5.59	235	2.6e-19	0.41	0.58	0.01	0.36	0.01	0.09	0.01	0.07	0.02	0.06	0.03	0.06	0.01		2.7	0.2	3.3	0.7	3	0.4		-0.4	0.2	0	0.8	-0.2	0.4		-0.7	0
IlvE	Chain A, Branched-Chain Amino Acid Aminotransferase From Escherichia Coli	P0AB80	34112	5.54	108	1.3e-06	0.44	0.54	0.11	0.41	0.01	0.06	0.01	0.14	0.01	0.046	0	0.2	0.02		3.2	0.4	3.6	0.3	3.4	0.3		1.2	0.1	2.1	0.1	1.65	0.1		-0.4	0.3
IlvI	Acetolactate synthase isozyme 3 large subunit	P00893	63286	5.88	81	0.0043	0.25	0.07	0	0.043	0.007	0.045	0.005	0.028	0.014	0.048	0.025	0.06	0		0.6	0.2	0.5	0.8	0.55	0.4		-0.7	0.4	0.3	0.8	-0.2	0.4		-0.7	0.2
LeuA	2-isopropylmalate synthase	A7ZHG6	57590	5.47	156	5.8e-12	0.46	0.09	0.01	0.09	0.02	0	0	0	0	0	0	0	0		>5	0.2	>5	0.2	>5	0.1		0	0	0	0	0	0		0	0.4
LeuB	3-isopropylmalate dehydrogenase	P30125	39834	5.14	72	0.0056	0.27	0.15	0	0.16	0.03	0.16	0.04	0.13	0.05	0.1	0.05	0.11	0.01		-0.1	0.4	0.6	0.7	0.25	0.4		-0.3	0.3	0.1	0.7	-0.1	0.4		0.1	0.3
LeuC	isopropylmalate isomerase large subunit	A7ZW23	50377	5.9	162	5.3e-12	0.42	0.2	0.02	0.13	0.01	0	0	0	0	0	0	0.02	0.01		>5	0.1	>5	0.1	>5	0.1		0	0	>5	0.7	-	-		-0.6	0.2
LeuD	3-isopropylmalate isomerase subunit	P30126	22587	5.16	128	1.3e-08	0.56	0.08	0.01	0.06	0.01	0	0	0	0	0	0	0	0		>5	0.2	>5	0.2	>5	0.1		0	0	0	0	0	0		-0.4	0.3
AsnA	aspartate--ammonia ligase	B1LL71	36770	5.55	89	0.00011	0.33	0.06	0.03	0.11	0.04	0.024	0.008	0.07	0.01	0.043	0.004	0.14	0		1.3	0.9	0.5	0.7	0.9	0.6		1.5	0.3	1.7	0.1	1.6	0.2		0.9	0.9
AsnB	Asparagine synthetase B [glutamine-hydrolyzing]	P22106	63075	5.55	70	0.002	0.27	0.1	0.03	0.12	0	0.037	0.001	0.05	0.01	0.043	0.003	0.08	0.01		1.4	0.4	1.2	0.4	1.3	0.3		0.4	0.1	0.9	0.2	0.65	0.1		0.3	0.4
CarA	carbamoyl phosphate synthase small subunit	B7NHD6	41677	5.91	107	1.7e-06	0.39	0.22	0.01	0.16	0.02	0.08	0.01	0.04	0.001	0.17	0.03	0.1	0.01		1.5	0.2	0.4	0.3	0.95	0.2		-1	0.1	-0.8	0.3	-0.9	0.2		-0.5	0.2
CarB	carbamoyl phosphate synthase large subunit	B7MNN9	118633	5.22	103	4.2e-06	0.14	0.51	0.26	0.36	0.07	0.16	0.02	0.12	0.04	0.33	0.14	0.19	0.05		1.7	0.8	0.6	1	1.15	0.6		-0.4	0.2	-0.8	0.7	-0.6	0.4		-0.5	0.8
ArgC	N-acetyl-gamma-glutamyl-phosphate reductase	B1LNR8	36328	5.58	105	2.7e-06	0.33	0.08	0.02	0.08	0.01	0.041	0.002	0.035	0.001	0.05	0	0.046	0.006		1	0.4	0.7	0.4	0.85	0.3		-0.2	0	-0.1	0.2	-0.15	0.1		0	0.4
ArgD	bifunctional acetylornithine aminotransferase/ succinyldiaminopimelate aminotransferase	P18335	44081	5.79	141	6.6e-10	0.6	0.3	0.02	0.33	0.01	0.19	0.01	0.19	0.02	0.19	0.01	0.17	0.06		0.7	0.1	0.7	0.1	0.7	0.1		0	0.1	-0.2	0.5	-0.1	0.3		0.1	0.1
ArgE	Acetylornithine deacetylase	C5A0C3	42777	5.54	99	3e-06	0.37	0.06	0.01	0.042	0.011	0.07	0.01	0.05	0	0.05	0.02	0.08	0.04		-0.2	0.3	0.3	0.6	0.05	0.3		-0.5	0.1	0.7	0.9	0.1	0.5		-0.5	0.4
ArgI	Ornithine carbamoyltransferase chain I	P04391	37112	5.46	93	1.2e-05	0.35	0.05	0	0.07	0.01	0.034	0.006	0.021	0.002	0.041	0.009	0.04	0.006		0.6	0.3	0.3	0.3	0.45	0.2		-0.7	0.1	0	0.4	-0.35	0.2		0.5	0.2
ArgG	Argininosuccinate synthase	B1XGY3	50038	5.23	143	2.6e-09	0.35	0.27	0.02	0.3	0.04	0.13	0	0.09	0.01	0.18	0.01	0.13	0.01		1.1	0.1	0.6	0.1	0.85	0.1		-0.5	0.1	-0.5	0.1	-0.5	0.1		0.2	0.2
ArgH	argininosuccinate lyase	P11447	50686	5.11	128	1.3e-08	0.38	0.13	0.03	0.17	0.01	0.16	0.03	0.1	0	0.2	0.02	0.1	0.02		-0.3	0.4	-0.6	0.4	-0.45	0.3		-0.7	0.1	-1	0.3	-0.85	0.2		0.4	0.3
AspA	Aspartate ammonia-lyase	P0AC38	52950	5.19	135	7.2e-10	0.29	0.36	0.03	0.33	0.1	0.24	0.04	0.52	0.08	0.29	0.06	0.54	0		0.6	0.3	0.3	0.3	0.45	0.2		1.1	0.2	0.9	0.3	1	0.2		-0.1	0.5
ProA	gamma-glutamyl phosphate reductase	B3XF57	45031	5.42	205	2.7e-16	0.52	0.05	0.01	0.038	0.002	0.06	0.01	0.039	0.006	0.06	0	0.047	0.003		-0.3	0.4	-0.3	0.3	-0.3	0.3		-0.6	0.2	-0.4	0.1	-0.5	0.1		-0.4	0.3
IscS (Yfho)	Cysteine desulfurase	C4ZXA5	45232	5.94	127	4.6e-09	0.57	0.41	0	0.12	0.02	0.46	0.02	0.14	0.01	0.58	0.03	0.25	0.02		-0.2	0.1	-0.5	0.1	-0.35	0.1		-1.7	0.1	-1.2	0.1	-1.45	0.1		-1.8	0.2
Sub-group: Amino acid degradation (11 proteins)						Total RPM:		0.95	0.07	1.02	0.12	0.74	0.06	2.17	0.17	0.91	0.09	3.24	0.13		0.4	0.2	0.1	0.2	0.25	0.1		1.6	0.1	1.8	0.2	1.7	0.1		0.1	0.2
DadX	Alanine racemase, catabolic	P29012	39048	6.56	60	0.026	0.31	0.045	0.01	0.045	0.018	0.031	0.001	0.037	0.001	0.033	0.007	0.05	0		0.5	0.3	0.4	0.4	0.45	0.3		0.3	0	0.6	0.3	0.45	0.2		0	0.7
TnaA	Tryptophanase	B1LL35	53107	5.88	97	4.8e-06	0.2	0.1	0.02	0.1	0.07	0.1	0.02	1.09	0.13	0.13	0.05	1.94	0.12		0	0.4	-0.4	0.6	-0.2	0.4		3.4	0.2	3.9	0.6	3.65	0.3		0	1.1
MetF	5,10-methylenetetrahydrofolate reductase	P0AEZ1	33253	6	165	7.3e-13	0.52	0.12	0.01	0.11	0.01	0	0	0.041	0.007	0	0	0.031	0.005		>5	0.1	>5	0.1	>5	0.1		>5	0.1	>5	0.2	>5	0.1		-0.1	0.2
MetK	Chain A, S-Adenosylmethionine Synthetase	P0A817	42022	5.1	155	2.6e-11	0.61	0.37	0.03	0.38	0.07	0.25	0.03	0.22	0.04	0.26	0.01	0.17	0.01		0.6	0.2	0.5	0.1	0.55	0.1		-0.2	0.2	-0.6	0.1	-0.4	0.1		0	0.3
GcvT	glycine cleavage system T protein	B2ND95	40251	5.36	88	0.00013	0.34	0.1	0.05	0.08	0.05	0	0	0	0	0	0	0	0		>5	0.7	>5	0.7	>5	0.5		0	0	0	0	0	0		-0.3	1.2
AstA	Arginine N-succinyltransferase	C4ZZA3	38831	6.02	172	1.4e-13	0.58	0.026	0.009	0.048	0.043	0	0	0	0	0	0	0.1	0		>5	0.5	>5	0.5	>5	0.4		0	0	>5	0	-	-		0.9	1.4
AstB	N-succinylarginine dihydrolase	C4ZZA1	49439	5.74	116	5.7e-08	0.41	0.027	0.011	0.034	0.018	0.026	0.005	0.035	0.003	0.027	0.014	0.09	0.01		0.1	0.6	0	1	0.05	0.6		0.4	0.1	1.7	0.8	1.05	0.4		0.3	1
AstD	N-succinylglutamate 5-semialdehyde dehydrogenase	C4ZZA2	53278	5.69	85	6.8e-05	0.29	0.046	0.006	0.06	0.03	0.05	0.03	0.033	0.017	0.048	0.025	0.12	0.01		-0.1	0.9	-0.1	0.8	-0.1	0.6		-0.6	0.5	1.3	0.8	0.35	0.5		0.4	0.7
Tdh	L-threonine 3-dehydrogenase	C4ZXK8	37557	5.94	126	5.7e-09	0.56	0	0	0.034	0.018	0	0	0.18	0.09	0.11	0	0.17	0.04		0	0	<-5	0	-	-		>5	0.3	0.6	0.3	>2.5	0.2		>5	0.8	2.1	5	3.55
Kbl	2-amino-3-ketobutyrate coenzyme A ligase	P0AB77	43432	5.64	127	4.6e-09	0.47	0.12	0.02	0.13	0.01	0.21	0.02	0.42	0.04	0.24	0.06	0.46	0.03		-0.8	0.3	-1	0.4	-0.9	0.3		1	0.1	0.9	0.4	0.95	0.2		0.1	0.3
PutA	Bifunctional protein putA	P09546	144467	5.69	148	3.6e-11	0.13	0.005	0.002	0.006	0.003	0.07	0.03	0.1	0.02	0.06	0.01	0.1	0.01		-3.8	0.8	-3.6	0.6	-3.7	0.5		0.5	0.3	0.7	0.3	0.6	0.2		0.3	0.9
IMP biosynthesis (for nucleotide) (7 proteins)						Total RPM:		1.28	0.08	1.39	0.14	0.43	0.03	0.47	0.04	0.39	0.07	0.61	0.04		1.6	0.1	1.7	0.3	1.65	0.2		0.1	0.1	0.6	0.3	0.35	0.2		0.1	0.2
PurF	amidophosphoribosyltransferase	P0AG16	56852	5.33	82	0.00047	0.22	0.06	0.02	0.032	0.007	0.026	0.018	0.023	0.012	0.016	0.008	0.017	0.001		1.2	1.1	1.9	0.9	1.55	0.7		-0.2	0.6	0.1	0.7	-0.05	0.5		-0.9	0.6
PurD	phosphoribosylamine--glycine ligase	A7ZUM2	46326	4.89	80	0.00089	0.36	0.16	0.02	0.24	0.07	0.08	0.01	0.08	0.03	0.05	0.04	0.07	0		1	0.3	1.7	1.2	1.35	0.6		0	0.3	0.5	1.2	0.25	0.6		0.6	0.5
PurT	Phosphoribosylglycinamide formyltransferase 2	C4ZZK6	42692	5.48	178	3.6e-14	0.46	0.1	0.02	0.11	0.06	0.05	0	0.22	0	0	0	0.21	0.03		1	0.3	>5	0.3	>2.5	0.2		2.1	0	>5	0.2	>2.5	0.1		0.1	0.8
PurL	phosphoribosylformyl-glycineamide synthetase	B3Y153	142036	5.23	149	1e-10	0.24	0.37	0.06	0.37	0.1	0.023	0.006	0.015	0.005	0.06	0.02	0.11	0.02		4	0.4	2.6	0.5	3.3	0.3		-0.6	0.3	0.9	0.5	0.15	0.3		0	0.5
PurC	Phosphoribosylaminoimidazole-succinocarboxamide synthase	A7ZPS1	27149	5.07	136	5.7e-10	0.51	0.09	0.01	0.21	0.03	0.023	0.008	0.034	0.002	0.037	0.019	0.07	0		2	0.5	1.3	0.8	1.65	0.5		0.6	0.2	0.9	0.7	0.75	0.4		1.2	0.3
PurB	adenylosuccinate lyase	Q8X737	51652	5.68	173	4.2e-13	0.45	0.17	0.04	0.12	0.01	0.12	0	0.08	0	0.14	0.05	0.08	0		0.5	0.3	0.3	0.6	0.4	0.3		-0.6	0	-0.8	0.5	-0.7	0.3		-0.5	0.4
PurH	bifunctional phosphoribosylaminoimidazolecarboxamide formyltransferase/IMP cyclohydrolase	Q1R5X1	57747	5.53	81	0.00064	0.19	0.32	0.01	0.31	0.02	0.11	0.02	0.024	0.004	0.09	0.03	0.05	0.01		1.5	0.3	1.8	0.5	1.65	0.3		-2.2	0.2	-0.8	0.6	-1.5	0.3		0	0.1
Nucleotide biosynthesis (start from IMP) (13 proteins)						Total RPM:		1.78	0.04	1.77	0.08	2.92	0.1	2.01	0.09	2.59	0.13	1.92	0.04		-0.7	0.1	-0.5	0.1	-0.6	0.1		-0.5	0	-0.4	0.1	-0.45	0.1		0	0.1
PurA	Adenylosuccinate synthetase	A7ZV47	47543	5.31	172	1.4e-13	0.51	0.35	0.02	0.4	0.05	0.44	0.05	0.37	0.01	0.48	0.01	0.3	0.01		-0.3	0.2	-0.5	0.1	-0.4	0.1		-0.2	0.1	-0.7	0.1	-0.45	0.1		0.2	0.2
GuaA	GMP synthetase (glutamine aminotransferase)	P04079	59041	5.24	178	1.3e-13	0.41	0.16	0.01	0.19	0	0.19	0	0.09	0.03	0.16	0	0.08	0.02		-0.2	0.1	0	0.1	-0.1	0.1		-1.1	0.2	-1	0.4	-1.05	0.2		0.2	0.1
GuaB	inositol-5-monophosphate dehydrogenase	P0ADG8	52275	6.02	94	3.7e-05	0.35	0.18	0.02	0.13	0.02	0.25	0.03	0.12	0	0.26	0.02	0.08	0		-0.5	0.2	-0.5	0.2	-0.5	0.1		-1.1	0.1	-1.7	0.1	-1.4	0.1		-0.5	0.3
Add	Adenosine deaminase	C4ZY85	36603	5.36	72	0.0016	0.4	0.038	0.002	0.037	0.019	0.046	0.008	0.03	0.009	0.034	0.017	0.035	0.008		-0.3	0.3	0.2	0.7	-0.05	0.4		-0.6	0.2	0	0.8	-0.3	0.4		0	0.7
DeoB	Phosphopentomutase	C4ZT65	44684	5.11	158	3.6e-12	0.44	0.08	0.01	0.1	0.03	0.14	0.03	0.1	0	0.07	0.03	0.06	0.01		-0.8	0.4	0.2	0.6	-0.3	0.4		-0.5	0.1	-0.2	0.7	-0.35	0.4		0.3	0.5
DeoD	Chain A, Purine Nucleoside Phosphorylase	P0ABP8	26030	5.42	130	8.3e-09	0.62	0.07	0	0.07	0.01	0.37	0.06	0.19	0.01	0.33	0.03	0.15	0		-2.4	0.2	-2.2	0.1	-2.3	0.1		-1	0.1	-1.1	0.1	-1.05	0.1		0	0.2
Hpt	hypoxanthine phosphoribosyltransferase	B1LGS6	20315	5.09	76	0.002	0.56	0.14	0.02	0.2	0.01	0.24	0.03	0.22	0.05	0.23	0.07	0.24	0.02		-0.8	0.3	-0.7	0.5	-0.75	0.3		-0.1	0.2	0.1	0.5	0	0.3		0.5	0.2
Apt	adenine phosphoribosyltransferase	P69503	19847	5.26	71	0.0065	0.52	0.09	0	0.09	0.03	0.13	0.02	0.07	0	0.14	0.02	0.08	0.01		-0.5	0.2	-0.6	0.2	-0.55	0.1		-0.9	0.1	-0.8	0.3	-0.85	0.2		0	0.5
Udp	uridine phosphorylase	Q8X8L3	27304	5.71	81	0.00068	0.54	0.1	0	0.11	0.01	0.34	0.01	0.31	0.03	0.22	0.03	0.21	0		-1.8	0	-1.1	0.2	-1.45	0.1		-0.1	0.1	-0.1	0.2	-0.1	0.1		0.1	0.1
PyrG	CTP synthase	A7ZQM3	60792	5.63	74	0.001	0.15	0.25	0.01	0.21	0.01	0.52	0.01	0.33	0.03	0.45	0.08	0.33	0.01		-1.1	0.1	-0.8	0.3	-0.95	0.2		-0.7	0.1	-0.4	0.3	-0.55	0.2		-0.3	0.1
Tmk	Thymidylate kinase	A7ZKK1	23768	5.33	65	0.0076	0.48	0.05	0	0.05	0.01	0.11	0.03	0.047	0.01	0.06	0.03	0.07	0.01		-1.1	0.4	-0.3	0.7	-0.7	0.4		-1.2	0.2	0.2	0.8	-0.5	0.4		0	0.3
Ndk	Nucleoside diphosphate kinase	C4ZX93	15511	5.54	120	2.3e-08	0.62	0.15	0.01	0.14	0	0.11	0.02	0.07	0.01	0.09	0	0.24	0		0.4	0.3	0.7	0.1	0.55	0.2		-0.7	0.2	1.4	0	0.35	0.1		-0.1	0.1
Amn	AMP nucleosidase	P0AE13	54246	5.9	104	3.4e-06	0.35	0.1	0.01	0.044	0.014	0.036	0.019	0.05	0.04	0.05	0.04	0.05	0.02		1.5	0.8	1	1.2	1.25	0.7		0.5	0.7	0	1.3	0.25	0.7		-1.2	0.5
Fatty acid biosynthesis (7 proteins)						Total RPM:		1.28	0.06	1.05	0.06	1.81	0.13	1.12	0.1	2.18	0.34	1.15	0.06		-0.5	0.1	-0.8	0.2	-0.65	0.1		-0.7	0.1	-0.9	0.2	-0.8	0.1		-0.3	0.1
AccA	Acetyl-coenzyme A carboxylase carboxyl transferase subunit alpha	A7ZHS5	35333	5.76	212	1.4e-17	0.57	0.08	0.01	0.07	0.01	0.13	0	0.08	0.02	0.18	0.03	0.1	0.01		-0.7	0.2	-1.2	0.3	-0.95	0.2		-0.7	0.2	-0.8	0.3	-0.75	0.2		-0.2	0.3
AccC	acetyl-CoA carboxylase, biotin carboxylase subunit	P24182	49745	6.65	210	8.5e-17	0.43	0.15	0.02	0.1	0.02	0.24	0.08	0.09	0.02	0.23	0.01	0.11	0		-0.7	0.5	-0.6	0.2	-0.65	0.3		-1.4	0.3	-1.1	0.1	-1.25	0.2		-0.6	0.3
FabH	3-oxoacyl-[acyl-carrier-protein] synthase 3	P0A6R0	33779	5.08	63	0.01	0.19	0.041	0.003	0.032	0.002	0.09	0.01	0.034	0.007	0.07	0.01	0.036	0.005		-1.1	0.2	-0.8	0.2	-0.95	0.1		-1.4	0.2	-1	0.3	-1.2	0.2		-0.4	0.1
FabB	3-oxoacyl-[acyl-carrier-protein] synthase I	P0A953	42928	5.35	259	1.1e-21	0.64	0.22	0.04	0.14	0.01	0.34	0.08	0.25	0.05	0.48	0.18	0.25	0.04		-0.6	0.4	-1.1	0.6	-0.85	0.4		-0.4	0.2	-0.9	0.6	-0.65	0.3		-0.7	0.3
FabF	3-oxoacyl-[acyl-carrier-protein] synthase 2	P0AAI5	43247	5.71	86	5.5e-05	0.41	0.31	0.01	0.33	0.05	0.5	0.07	0.37	0.08	0.52	0.05	0.32	0.04		-0.7	0.2	-0.7	0.1	-0.7	0.1		-0.4	0.2	-0.7	0.2	-0.55	0.1		0.1	0.2
FabI	Enoyl-[acyl-carrier-protein] reductase [NADH] FabI	P0AEK4	28074	5.58	117	4.6e-08	0.51	0.32	0.04	0.27	0.01	0.36	0.02	0.23	0.03	0.36	0.05	0.27	0.01		-0.2	0.2	-0.2	0.3	-0.2	0.2		-0.6	0.1	-0.4	0.2	-0.5	0.1		-0.2	0.2
FabZ	(3R)-hydroxymyristoyl-[acyl-carrier-protein] dehydratase	A7ZHS0	17136	6.84	71	0.045	0.25	0.15	0.01	0.11	0	0.16	0	0.08	0.01	0.35	0.28	0.07	0.01		-0.1	0.1	-1.2	1.2	-0.65	0.6		-1	0.1	-2.3	1.2	-1.65	0.6		-0.4	0.1
Lipopolysaccharide biosynthesis (10 proteins)						Total RPM:		0.9	0.07	0.89	0.11	1.28	0.06	1.24	0.05	0.99	0.13	0.91	0.06		-0.5	0.1	-0.1	0.2	-0.3	0.1		0	0	-0.1	0.2	-0.05	0.1		0	0.2
GmhA	phosphoheptose isomerase	C2DM95	21686	5.97	142	5.3e-10	0.63	0.05	0.01	0.06	0.01	0.046	0.013	0.09	0.02	0.045	0.019	0.09	0.02		0.1	0.5	0.2	0.7	0.15	0.4		1	0.2	1	0.7	1	0.4		0.3	0.4
HldE	bifunctional heptose 7-phosphate kinase/heptose 1-phosphate adenyltransferase	Q8FDH5	51232	5.29	122	5.3e-08	0.31	0.047	0.005	0.048	0.003	0.06	0	0.06	0.01	0.07	0	0.06	0.01		-0.4	0.2	-0.6	0.2	-0.5	0.1		0	0.1	-0.2	0.2	-0.1	0.1		0	0.2
HldD	ADP-L-glycero-D-manno-heptose-6-epimerase	C4ZXL1	34985	4.8	83	0.00012	0.41	0.18	0.07	0.26	0.05	0.18	0.04	0.21	0.01	0.09	0.02	0.16	0.01		0	0.6	1	0.6	0.5	0.4		0.2	0.2	0.8	0.3	0.5	0.2		0.5	0.6
LpxA	Acyl-[acyl-carrier-protein]--UDP-N-acetylglucosamine O-acyltransferase	C4ZRS3	28348	6.63	58	0.038	0.32	0.07	0.03	0.06	0.01	0.06	0.01	0.047	0.026	0.06	0.02	0.034	0.005		0.2	0.7	0.2	0.8	0.2	0.5		-0.4	0.4	-0.8	0.5	-0.6	0.3		-0.2	0.7
ArnA	fused UDP-L-Ara4N formyltransferase/UDP-GlcA C-4'-decarboxylase	P77398	74869	6.39	185	2.7e-14	0.39	0.07	0.01	0.028	0.001	0.05	0.02	0.049	0.012	0.08	0.04	0.031	0.004		0.5	0.6	-0.2	0.8	0.15	0.5		0	0.3	-1.4	0.7	-0.7	0.4		-1.3	0.2
GlmS	Glucosamine--fructose-6-phosphate aminotransferase [isomerizing]	P17169	67081	5.56	220	2.3e-18	0.38	0.22	0	0.17	0.06	0.52	0.01	0.44	0.01	0.38	0.11	0.26	0.03		-1.2	0	-0.8	0.4	-1	0.2		-0.2	0	-0.5	0.4	-0.35	0.2		-0.4	0.5
GlmM	phosphoglucosamine mutase	P31120	47799	5.71	140	8.5e-10	0.36	0.049	0.003	0.038	0.014	0.07	0	0.11	0	0.06	0.01	0.09	0.03		-0.5	0.1	-0.3	0.3	-0.4	0.2		0.7	0	0.6	0.5	0.65	0.3		-0.4	0.5
GlmU	bifunctional N-acetylglucosamine-1-phosphate uridyltransferase/glucosamine-1-phosphate acetyltransferase	P0ACC8	49384	6.2	116	2.1e-07	0.3	0.05	0.01	0.041	0.021	0.08	0.01	0.047	0.033	0.07	0.02	0.031	0.007		-0.7	0.3	-0.5	0.5	-0.6	0.3		-0.8	0.5	-1.2	0.5	-1	0.4		-0.3	0.8
RmlA	Glucose-1-phosphate thymidylyltransferase	P55253	32703	5.27	114	9.1e-08	0.48	0.07	0.01	0.06	0.03	0.08	0.02	0.05	0.01	0.049	0.025	0.06	0		-0.2	0.4	0.5	0.8	0.15	0.4		-0.7	0.2	0.3	0.7	-0.2	0.4		-0.2	0.8
RfbB	dTDP-glucose 4,6-dehydratase	P55293	40787	5.09	122	1.4e-08	0.44	0.09	0	0.13	0.06	0.13	0	0.13	0	0.08	0.03	0.1	0.03		-0.5	0	0.2	0.5	-0.15	0.3		0	0	0.3	0.7	0.15	0.4		0.5	0.7
Synthesis of other cellular components (16 proteins)						Total RPM:		1.08	0.07	0.98	0.07	1.07	0.07	0.97	0.05	0.94	0.09	0.98	0.05		0	0.1	0.2	0.2	0.1	0.1		-0.1	0.1	0.1	0.2	0	0.1		-0.1	0.1
HemB	delta-aminolevulinic acid dehydratase	B2NAC8	35962	5.25	95	2.4e-05	0.31	0.08	0.03	0.13	0.03	0.13	0.03	0.13	0.02	0.14	0.03	0.08	0.03		-0.7	0.6	-0.8	0.6	-0.75	0.4		0	0.2	-0.8	0.6	-0.4	0.3		0.7	0.6
HemL	Glutamate-1-semialdehyde 2,1-aminomutase	C4ZRP7	45907	4.73	127	4.6e-09	0.36	0.06	0	0.05	0	0.08	0.01	0.06	0.02	0.06	0.02	0.05	0.01		-0.4	0.2	0	0.5	-0.2	0.3		-0.4	0.2	-0.3	0.6	-0.35	0.3		-0.3	0
IspG	4-hydroxy-3-methylbut-2-en-1-yl diphosphate synthase	A7ZPV8	40943	5.87	146	5.7e-11	0.44	0.09	0.02	0.06	0.02	0.11	0.02	0.09	0.03	0.12	0.04	0.06	0.02		-0.3	0.4	-0.4	0.6	-0.35	0.4		-0.3	0.3	-1	0.7	-0.65	0.4		-0.6	0.6
IspE	4-diphosphocytidyl-2-C-methyl-D-erythritol kinase	Q8FI04	31182	5.13	69	0.0029	0.33	0.06	0	0.09	0.01	0.09	0.01	0.08	0.01	0.06	0.02	0.08	0.01		-0.6	0.2	0	0.5	-0.3	0.3		-0.2	0.1	0.4	0.5	0.1	0.3		0.6	0.2
Mpl	UDP-N-acetylmuramate:L-alanyl-gamma-D-glutamyl-meso-diaminopimelate ligase	P37773	50298	5.53	64	0.0083	0.28	0.036	0.007	0.03	0.001	0.049	0.005	0.05	0.008	0.041	0.009	0.042	0.001		-0.4	0.3	-0.2	0.4	-0.3	0.3		0	0.1	0	0.3	0	0.2		-0.3	0.3
GshB	Glutathione synthetase	P04425	35766	5.11	154	9.1e-12	0.47	0.06	0.01	0.06	0	0.09	0.02	0.11	0.01	0.08	0.01	0.07	0		-0.6	0.4	-0.4	0.3	-0.5	0.3		0.3	0.2	-0.2	0.2	0.05	0.1		0	0.2
MdoG	glucan biosynthesis protein, periplasmic	P33136	57876	6.7	89	0.0001	0.22	0.1	0.01	0.07	0	0.1	0	0.07	0.02	0.1	0.02	0.07	0.01		0	0.1	0	0.3	0	0.2		-0.5	0.2	-0.5	0.4	-0.5	0.2		-0.5	0.1
SpeA	Biosynthetic arginine decarboxylase	P21170	74308	4.83	76	0.00055	0.16	0.09	0.02	0.06	0.02	0.12	0.03	0.08	0.01	0.07	0.03	0.11	0.04		-0.4	0.5	0.4	0.7	0	0.4		-0.6	0.2	0.7	0.8	0.05	0.4		-0.6	0.6
SpeE	Spermidine synthase	B1XC96	32643	5.33	87	4.3e-05	0.38	0.07	0.01	0.07	0.01	0.044	0.012	0.04	0.01	0.036	0.003	0.06	0.01		0.7	0.4	1	0.2	0.85	0.2		-0.1	0.3	0.7	0.3	0.3	0.2		0	0.3
LuxS	S-ribosylhomocysteine lyase	C4ZYT7	19575	5.18	77	0.00044	0.54	0.048	0.007	0.08	0.03	0.05	0.01	0.06	0.02	0.044	0.023	0.09	0.01		-0.1	0.4	0.1	0.8	0	0.4		0.3	0.3	1	0.8	0.65	0.4		0.7	0.6
NadE	NH(3)-dependent NAD(+) synthetase	B1XGK1	30789	5.41	63	0.01	0.39	0.06	0.01	0.06	0.02	0.06	0.01	0.06	0	0.039	0.019	0.049	0.001		0	0.3	0.6	0.7	0.3	0.4		0	0.1	0.3	0.7	0.15	0.4		0	0.5
PanB	3-methyl-2-oxobutanoate hydroxymethyltransferase	A7ZHM4	28389	5.16	63	0.011	0.26	0.036	0.005	0.038	0.007	0.036	0.005	0.037	0.001	0.031	0.005	0.06	0		0	0.3	0.2	0.3	0.1	0.2		0	0.1	1	0.2	0.5	0.1		0.1	0.3
PanC	Pantothenate synthetase	C4ZRM6	31692	5.91	109	2.9e-07	0.42	0.07	0.01	0.06	0.02	0.049	0.009	0.07	0	0.05	0.02	0.06	0		0.5	0.3	0.5	0.6	0.5	0.3		0.5	0.1	0.3	0.6	0.4	0.3		-0.2	0.5
ThiC	Phosphomethylpyrimidine synthase	B7NRS7	71320	5.66	66	0.0063	0.11	0.15	0.01	0.06	0.03	0.047	0.026	0.013	0.005	0.05	0.03	0.013	0.004		1.7	0.8	1.6	0.9	1.65	0.6		-1.9	0.5	-1.9	1	-1.9	0.6		-1.3	0.7
GlgB	1,4-alpha-glucan branching enzyme	P07762	84398	5.91	71	0.007	0.19	0.044	0.019	0.029	0.011	0.013	0.006	0.017	0.003	0.02	0.003	0.045	0.002		1.8	0.9	1.1	0.7	1.45	0.6		0.4	0.3	1.2	0.2	0.8	0.2		-0.6	0.8
OtsA	Alpha,alpha-trehalose-phosphate synthase [UDP-forming]	B1X658	53749	6.37	91	1.7e-05	0.35	0.06	0.06	0.013	0.005	0.014	0.007	0.017	0.005	0	0	0.034	0.014		2.1	1.6	>5	1.4	>2.5	1.1		0.3	0.4	>5	0.6	-	-		-2.2	1.5
(Metabolite) degradation (19 proteins)						Total RPM:		1.46	0.09	1.41	0.09	1.35	0.13	3.92	0.26	1.32	0.12	2.63	0.08		0.1	0.2	0.1	0.2	0.1	0.1		1.5	0.1	1	0.1	1.25	0.1		-0.1	0.1
MalP	Maltodextrin phosphorylase	P00490	90865	6.94	118	3.6e-08	0.2	0.049	0.017	0.03	0.015	0.18	0.03	0.08	0.01	0.15	0.04	0.036	0.016		-1.9	0.6	-1.6	0.6	-1.75	0.4		-1.2	0.1	-2.1	0.7	-1.65	0.4		-0.7	0.9
MalQ	4-alpha-glucanotransferase	P15977	79080	6.14	123	1.1e-08	0.28	0.019	0.01	0.025	0.013	0.18	0.11	0.07	0.02	0.15	0.02	0.02	0.01		-3.2	1.2	-3	0.8	-3.1	0.7		-1.4	0.5	-2.9	0.7	-2.15	0.4		0.4	1.1
Pgm	Phosphoglucomutase	P36938	58610	5.43	75	0.00078	0.19	0.17	0.02	0.12	0.01	0.11	0	0.14	0.03	0.11	0.05	0.1	0.02		0.6	0.2	0.6	0.7	0.6	0.4		0.3	0.1	-0.1	0.7	0.1	0.4		-0.5	0.2
BglX	periplasmic beta-glucosidase precursor	Q8CVX0	83562	5.85	113	4.2e-07	0.27	0.08	0.03	0.035	0.027	0.08	0	0.07	0.04	0.06	0.03	0.05	0.015		0	0.5	0.4	0.9	0.2	0.5		-0.2	0.4	-0.3	0.8	-0.25	0.4		-1.2	1.2
GatZ	putative tagatose-6-phosphate kinase	B3X944	47440	5.52	74	0.0038	0.33	0.41	0.06	0.51	0.03	0.15	0.03	1.75	0.24	0.23	0.06	0.77	0		1.5	0.4	0.8	0.4	1.15	0.3		3.5	0.2	1.7	0.4	2.6	0.2		0.3	0.2
GatD	Galactitol-1-phosphate 5-dehydrogenase	P0A9S3	37822	5.94	61	0.02	0.17	0.22	0.03	0.17	0	0.08	0.03	0.64	0.01	0.08	0.01	0.41	0.03		1.5	0.6	1.5	0.3	1.5	0.3		3	0.3	2.4	0.2	2.7	0.2		-0.4	0.2
XylA	Xylose isomerase	C4ZXF6	49939	5.75	63	0.012	0.24	0.029	0.015	0.031	0.016	0.037	0.019	0	0	0	0	0.024	0.003		-0.4	1.1	>5	0.7	-	-		<-5	0.4	>5	0.2	-	-		0.1	1.1
TreA	Periplasmic trehalase	C4ZTN8	63825	5.6	213	1.1e-17	0.46	0.06	0.01	0.047	0.002	0.036	0	0.038	0.006	0.027	0.009	0.08	0.02		0.7	0.2	1.2	0.5	0.95	0.3		0.1	0.1	1.6	0.6	0.85	0.3		-0.4	0.2
TreC	Trehalose-6-phosphate hydrolase	P28904	64082	5.51	122	1.4e-08	0.25	0.06	0	0.036	0.018	0.15	0	0.09	0.02	0.18	0.06	0.08	0.02		-1.3	0	-1.6	0.5	-1.45	0.3		-0.7	0.2	-1.2	0.6	-0.95	0.3		-0.7	0.7
MelA	Alpha-galactosidase	P06720	51309	5.52	109	2.9e-07	0.23	0.07	0.04	0.07	0.02	0.06	0	0.61	0.07	0.06	0.01	0.17	0.02		0.2	0.8	0.2	0.9	0.2	0.6		3.3	0.1	1.5	0.3	2.4	0.2		0	0.9
GabT	4-aminobutyrate aminotransferase GabT	P22256	46202	5.78	227	4.6e-19	0.67	0	0	0.06	0.05	0.023	0.012	0.025	0.013	0	0	0.15	0.01		<-5	0.8	0	0	-	-		0.1	0.5	>5	0.1	-	-		>5	1.2
GabD	Succinate-semialdehyde dehydrogenase [NADP+] GabD	P25526	52030	5.44	125	7.2e-09	0.28	0.1	0.02	0.06	0	0.08	0	0.14	0.02	0.1	0.02	0.19	0.01		0.3	0.3	0	0.4	0.15	0.3		0.8	0.1	0.9	0.3	0.85	0.2		-0.7	0.3
Prr	Gamma-aminobutyraldehyde dehydrogenase	C4ZVI3	51197	5.65	80	0.00021	0.41	0.042	0.006	0.045	0.039	0.033	0.001	0.042	0.009	0.018	0.015	0.18	0.03		0.3	0.2	1.2	1.2	0.75	0.6		0.3	0.2	3.3	1.2	1.8	0.6		0.1	1.3
UidA	Beta-glucuronidase	P05804	68917	5.24	80	0.00023	0.21	0.05	0.026	0.035	0.009	0.048	0.002	0.05	0.01	0.046	0.016	0.06	0.04		0.1	0.8	0.1	0.9	0.1	0.6		0.1	0.1	0.4	1.1	0.25	0.6		-0.5	0.8
CpdB	2',3'-cyclic-nucleotide 2'-phosphodiesterase/3'-nucleotidase	P08331	70902	5.45	114	9.1e-08	0.34	0.025	0.001	0.026	0.011	0.029	0.007	0.05	0.02	0.016	0.008	0.044	0.006		-0.2	0.4	0.6	0.7	0.2	0.4		0.8	0.3	1.5	0.7	1.15	0.4		0.1	0.6
DkgA	2,5-diketo-D-gluconic acid reductase A	Q46857	31147	6	151	1.8e-11	0.53	0.046	0.002	0.06	0.01	0.038	0.02	0.04	0.021	0.028	0.014	0.07	0.02		0.3	0.8	0.7	0.7	0.5	0.5		0.1	0.5	1.3	0.8	0.7	0.5		0.4	0.2
NanA	N-acetylneuraminate lyase	C4ZSW3	32801	5.61	119	2.9e-08	0.36	0	0	0	0	0	0	0.025	0.013	0.045	0.001	0.045	0.001		0	0	<-5	0	-	-		>5	0.4	0	0	-	-		0	0
FadB	Fatty acid oxidation complex subunit alpha	C5A020	79829	5.84	131	1.8e-09	0.29	0.017	0.003	0.035	0.011	0.011	0.006	0.022	0.007	0	0	0.13	0.02		0.6	0.8	>5	0.3	>2.5	0.4	FALSE	1	0.4	>5	0.2	>2.5	0.2		1	0.5	5.6
FadH	2,4-dienoyl-CoA reductase [NADPH]	P42593	73203	6.11	89	3.2e-05	0.09	0.011	0.005	0.014	0.007	0.021	0.004	0.018	0.003	0.027	0.011	0.029	0.001		-0.9	0.7	-1.3	0.9	-1.1	0.6		-0.2	0.2	0.1	0.6	-0.05	0.3		0.3	1
Sugar transport (7 proteins)						Total RPM:		1.07	0.06	1.64	0.13	0.94	0.05	1.36	0.15	0.84	0.1	1.38	0.18		0.2	0.1	0.3	0.2	0.25	0.1		0.5	0.1	0.7	0.3	0.6	0.2		0.6	0.1
PtsI	phosphoenolpyruvate-protein phosphotransferase	Q8XBL3	63722	4.78	109	1e-06	0.28	0.43	0.01	0.45	0.05	0.31	0.01	0.17	0.04	0.26	0.06	0.17	0.01		0.5	0.1	0.7	0.3	0.6	0.2		-0.9	0.2	-0.6	0.3	-0.75	0.2		0.1	0.2
PtsH	phosphohistidinoprotein-hexose phosphotransferase component of PTS system (Hpr)	P0AA06	9114	5.65	123	4.2e-08	0.9	0.2	0.04	0.3	0.01	0.07	0.02	0.29	0.08	0.16	0.07	0.19	0.1		1.5	0.5	0.3	0.7	0.9	0.4		2.1	0.3	0.2	1	1.15	0.5		0.6	0.3
Crr	glucose-specific enzyme IIA component of PTS	P69783	18240	4.73	104	0.00036	0.74	0.11	0.03	0.32	0.01	0.09	0.03	0.16	0.02	0.11	0.03	0.29	0.05		0.3	0.6	0	0.6	0.15	0.4		0.8	0.2	1.4	0.5	1.1	0.3		1.5	0.4
ManX	PTS system mannose-specific EIIAB component	P69797	35026	5.74	143	1.1e-10	0.42	0.22	0.01	0.31	0.03	0.11	0.01	0.15	0.02	0.09	0.02	0.16	0.01		1	0.1	1.3	0.3	1.15	0.2		0.4	0.1	0.8	0.3	0.6	0.2		0.5	0.2
MalE	Maltose-binding periplasmic protein	P0AEX9	43360	5.53	65	0.0069	0.16	0.031	0.016	0.19	0.11	0.06	0.02	0.42	0.12	0.023	0.012	0.25	0.02		-1	0.9	0.4	1.1	-0.3	0.7		2.8	0.3	3.4	0.8	3.1	0.4		2.6	1.1
MalK	Maltose/maltodextrin import ATP-binding protein MalK	P68188	41136	6.23	88	0.0008	0.33	0.035	0.018	0.022	0.014	0.08	0.01	0.031	0.008	0.047	0.002	0.037	0.001		-1.2	0.8	-0.4	0.7	-0.8	0.5		-1.4	0.2	-0.3	0.1	-0.85	0.1		-0.7	1.2
LamB	Chain A, Maltoporin Maltose Complex	P02943	47469	4.72	97	1.7e-05	0.35	0.045	0.016	0.05	0.01	0.21	0.02	0.13	0.01	0.15	0.02	0.28	0.14		-2.2	0.5	-1.7	0.5	-1.95	0.4		-0.7	0.1	0.9	0.7	0.1	0.4		0.2	0.6
Amino acid and peptide transport (7 proteins)						Total RPM:		0.76	0.05	1.28	0.15	0.38	0.12	0.59	0.05	0.29	0.09	1.12	0.08		1	0.5	1.4	0.5	1.2	0.4		0.6	0.2	1.9	0.5	1.25	0.3		0.8	0.2
GlnH	glutamine ABC transporter periplasmic protein	P0AEQ5	27173	8.44	75	0.0028	0.48	0.21	0.03	0.12	0.01	0.1	0	0.08	0.04	0.12	0.09	0.07	0.03		1.1	0.2	0.8	1.1	0.95	0.6		-0.3	0.3	-0.8	1.2	-0.55	0.6		-0.8	0.2
ArtJ	arginine transporter subunit	P30860	26927	6.84	90	8.1e-05	0.38	0.032	0.001	0.06	0	0.05	0.03	0.06	0.03	0	0	0.044	0.004		-0.6	0.9	>5	0	-	-		0.3	0.5	>5	0.1	>2.5	0.3		0.9	0
ArgT	Lysine-arginine-ornithine-binding periplasmic protein	P09551	28088	5.62	94	8.5e-06	0.51	0.046	0	0.14	0	0.048	0.008	0.06	0	0.033	0.024	0.1	0.02		-0.1	0.2	0.5	1	0.2	0.5		0.3	0.1	1.6	1.1	0.95	0.6		1.6	0
LivJ	leucine/isoleucine/valine transporter subunit	P0AD96	39223	5.54	131	6.6e-09	0.55	0.12	0.02	0.35	0.14	0.03	0.006	0.09	0	0.029	0.001	0.11	0.01		2	0.4	2	0.2	2	0.2		1.6	0.1	1.9	0.1	1.75	0.1		1.5	0.6
DppA	Periplasmic dipeptide transport protein	P23847	60483	6.21	161	1.8e-12	0.44	0.14	0.02	0.28	0.02	0	0	0	0	0	0	0.29	0.05		>5	0.2	>5	0.2	>5	0.1		0	0	>5	0.2	>2.5	0.1		1	0.2
OppA	Periplasmic oligopeptide-binding protein	P23843	60975	6.05	150	2.3e-11	0.38	0.16	0.03	0.28	0.04	0.16	0.12	0.3	0	0.11	0.01	0.47	0.05		0	1.1	0.5	0.3	0.25	0.6		0.9	0.5	2.1	0.2	1.5	0.3		0.8	0.3
OppD	Oligopeptide transport ATP-binding protein OppD	P76027	37506	5.78	67	0.0042	0.41	0.05	0.01	0.049	0.013	0	0	0	0	0	0	0.032	0.005		>5	0.3	>5	0.3	>5	0.2		0	0	>5	0.2	>2.5	0.1		0	0.5
Other transport proteins (14 proteins)						Total RPM:		4.76	0.58	7.26	0.31	4.95	0.95	4.49	0.84	5.69	0.73	5.24	0.84		-0.1	0.3	-0.3	0.3	-0.2	0.2		-0.1	0.2	-0.1	0.3	-0.1	0.2		0.6	0.2
CusB	copper/silver efflux system, membrane fusion protein	P77239	44277	5.93	253	4.2e-21	0.62	0.032	0.016	0.1	0.02	0	0	0	0	0	0	0	0		>5	0.7	>5	0.7	>5	0.5		0	0	0	0	0	0		1.6	0.8
GsiB	glutathione ABC transporter, periplasmic glutathione-binding protein GsiB	B3IL13	56479	8.23	80	0.00077	0.22	0.039	0.022	0.027	0.002	0.048	0.018	0.035	0.014	0.038	0.007	0.045	0.006		-0.3	1	0	0.9	-0.15	0.7		-0.5	0.4	0.2	0.3	-0.15	0.3		-0.5	0.8
LptD	exported protein required for envelope biosynthesis and integrity	P31554	89843	4.94	158	1.3e-11	0.27	0.07	0.01	0.08	0	0.06	0.02	0.046	0.007	0.08	0.01	0.05	0		0.2	0.5	-0.2	0.3	0	0.3		-0.4	0.3	-0.7	0.2	-0.55	0.2		0.2	0.2
FadL	Long-chain fatty acid transport protein OS=Escherichia coli O157:H7 GN=fadL PE=3 SV=2	Q8XCN6	48509	5.19	84	7.1e-05	0.34	0.019	0.01	0.033	0.005	0.044	0.009	0.021	0.002	0.035	0.003	0.11	0.02		-1.2	0.8	-0.9	0.8	-1.05	0.6		-1.1	0.2	1.7	0.3	0.3	0.2		0.8	0.8
OmpF	outer membrane porin 1a (Ia;b;F)	P02931	39309	4.76	197	1.7e-15	0.69	2.29	0.12	2.74	0.26	1.34	0.37	1.64	0.22	2.62	0.52	2.38	0.36		0.8	0.4	-0.2	0.3	0.3	0.3		0.3	0.2	-0.1	0.4	0.1	0.2		0.3	0.2
OmpA	Outer membrane protein A	P0A911	37292	5.99	92	1.3e-05	0.32	1.04	0.48	2.42	0.16	1.14	0.67	1	0.67	0.88	0.48	1.06	0.53		-0.1	1.1	0.2	1	0.05	0.7		-0.2	0.6	0.3	1.1	0.05	0.6		1.2	0.7
OmpA (2)	Outer membrane protein A	ZP_03085789(NCBI11)	28830	5.98	114	9.2e-07	0.49	0.55	0.29	1.03	0.05	0.81	0.46	0.89	0.45	0.71	0.1	0.77	0.53		-0.6	1.1	-0.4	0.8	-0.5	0.7		0.1	0.5	0.1	1	0.1	0.6		0.9	0.8
TolB	translocation protein TolB	A7ZJC2	41502	6.22	100	8.5e-06	0.31	0.06	0	0.15	0	0.07	0.01	0.07	0.01	0.06	0.01	0.2	0.05		-0.2	0.2	0	0.2	-0.1	0.1		0	0.1	1.7	0.4	0.85	0.2		1.3	0
TolC	Outer membrane protein TolC	P02930	53708	5.46	79	0.0003	0.23	0.1	0.02	0.11	0.02	0.16	0.02	0.09	0.01	0.14	0.03	0.07	0		-0.7	0.3	-0.5	0.4	-0.6	0.3		-0.8	0.1	-1	0.3	-0.9	0.2		0.1	0.4
OmpX	outer membrane protein X	P0A919	18648	6.56	110	8.3e-07	0.68	0.26	0.03	0.26	0.03	0.7	0.28	0.28	0.11	0.59	0.15	0.19	0.07		-1.4	0.6	-1.2	0.4	-1.3	0.4		-1.3	0.4	-1.6	0.6	-1.45	0.4		0	0.2
YbiT	putative ATP-binding component of a transport system	P0A9U5	59877	4.99	123	4.2e-08	0.31	0.06	0.03	0.034	0.01	0.1	0.01	0.029	0.004	0.047	0.007	0.027	0.002		-0.7	0.7	0.4	0.8	-0.15	0.5		-1.8	0.1	-0.8	0.2	-1.3	0.1		-0.8	0.8
YjjK	Uncharacterized ABC transporter ATP-binding protein YjjK	P0A9W3	62518	5.43	118	3.6e-08	0.34	0.08	0.01	0.07	0	0.15	0.01	0.14	0.02	0.12	0.03	0.17	0.02		-0.9	0.2	-0.6	0.4	-0.75	0.2		-0.1	0.1	0.5	0.4	0.2	0.2		-0.2	0.2
SecA	preprotein translocase subunit, ATPase	P10408	102187	5.43	196	2.1e-15	0.36	0.06	0.03	0.09	0.03	0.22	0.1	0.17	0.06	0.24	0.05	0.08	0.03		-1.9	1	-2	0.8	-1.95	0.6		-0.4	0.4	-1.6	0.6	-1	0.4		0.6	0.9
YaeT	Outer membrane protein assembly factor yaeT	A7ZHR7	90611	4.93	161	1.5e-12	0.26	0.11	0	0.13	0.02	0.12	0.01	0.08	0.03	0.13	0.02	0.1	0.02		-0.1	0.1	-0.2	0.2	-0.15	0.1		-0.6	0.3	-0.4	0.4	-0.5	0.3		0.2	0.2
RNA Polymerases (3 proteins)						Total RPM:		1.18	0.13	1.01	0.06	1.48	0.14	0.74	0.15	1.72	0.19	0.71	0.03		-0.3	0.2	-0.5	0.2	-0.4	0.1		-1	0.2	-1.3	0.2	-1.15	0.1		-0.2	0.2
RpoA	DNA-directed RNA polymerase subunit alpha	P0A7Z6	36717	4.98	247	1.7e-20	0.69	0.51	0.03	0.53	0.05	0.74	0.02	0.38	0.01	0.73	0.1	0.35	0.02		-0.5	0.1	-0.5	0.2	-0.5	0.1		-1	0	-1.1	0.2	-1.05	0.1		0.1	0.2
RpoB	DNA-directed RNA polymerase subunit beta	P0A8V4	150935	5.15	117	1.7e-07	0.18	0.62	0.12	0.45	0.03	0.7	0.14	0.31	0.14	0.86	0.14	0.33	0.03		-0.2	0.4	-0.5	0.4	-0.35	0.3		-1.2	0.3	-1.4	0.3	-1.3	0.2		-0.5	0.3
RpoC	DNA-directed RNA polymerase subunit beta'	B1XBZ0	155918	6.67	160	2.3e-12	0.18	0.06	0.04	0.03	0.001	0.038	0.019	0.044	0.023	0.13	0.08	0.028	0.004		0.7	1.2	-1.1	1.3	-0.2	0.9		0.2	0.5	-2.2	0.9	-1	0.5		-1	1
RNA polymerase binding proteins (7 proteins)						Total RPM:		0.94	0.08	0.87	0.07	1.4	0.1	0.95	0.06	1.55	0.11	0.92	0.06		-0.6	0.2	-0.7	0.2	-0.65	0.1		-0.6	0.1	-0.8	0.1	-0.7	0.1		-0.1	0.2
RapA	RNA polymerase-associated protein rapA	A7ZHF0	110057	5.04	65	0.0069	0.12	0.019	0.005	0.013	0.003	0.08	0.01	0.021	0.005	0.07	0.02	0.018	0.006		-2.1	0.4	-1.9	0.6	-2	0.4		-1.9	0.2	-2	0.6	-1.95	0.3		-0.5	0.5
NusA	Transcription elongation protein nusA	P0AFF8	55008	4.53	77	0.00048	0.2	0.13	0	0.11	0.04	0.19	0.03	0.08	0.02	0.21	0.08	0.09	0.01		-0.5	0.2	-0.7	0.5	-0.6	0.3		-1.2	0.2	-1.2	0.6	-1.2	0.3		-0.2	0.5
NusG	Transcription termination/antitermination protein NusG	P0AFG0	20518	6.34	141	1.8e-10	0.69	0.07	0.01	0.07	0.02	0.1	0.02	0.045	0.021	0.13	0	0.06	0.02		-0.5	0.4	-0.9	0.2	-0.7	0.2		-1.2	0.4	-1.1	0.5	-1.15	0.3		0	0.5
Rho	Transcription termination factor Rho	P0AG32	47032	6.75	166	5.7e-13	0.33	0.47	0.05	0.35	0.03	0.72	0.09	0.47	0.04	0.88	0.04	0.43	0.05		-0.6	0.2	-0.9	0.2	-0.75	0.1		-0.6	0.1	-1	0.2	-0.8	0.1		-0.4	0.2
RpoD	RNA polymerase sigma-subunit	Q59371	69157	4.87	97	1.6e-05	0.31	0.06	0.04	0.07	0.04	0.1	0.04	0.06	0.04	0.07	0.04	0.07	0.04		-0.7	1.1	-0.2	1.3	-0.45	0.9		-0.7	0.5	0	1.2	-0.35	0.7		0.2	1.3
SspA	Stringent starvation protein A	P0ACA3	24346	5.22	128	3.6e-09	0.58	0.1	0	0.14	0.02	0.15	0.02	0.21	0	0.13	0.04	0.17	0		-0.6	0.2	-0.4	0.4	-0.5	0.2		0.5	0.1	0.4	0.4	0.45	0.2		0.5	0.2
DksA	DnaK transcriptional regulator DksA	P0ABS3	17745	5.06	72	0.006	0.64	0.08	0.05	0.12	0.01	0.06	0.02	0.07	0	0.06	0.03	0.08	0		0.4	1	0.4	1.2	0.4	0.8		0.2	0.2	0.4	0.7	0.3	0.4		0.6	0.9
Transcription factors (12 proteins)						Total RPM:		1.77	0.05	1.66	0.05	1.64	0.12	1.65	0.3	1.92	0.2	2.07	0.17		0.1	0.1	-0.1	0.2	0	0.1		0	0.1	0.1	0.2	0.05	0.1		-0.1	0.1
LacI	Lactose operon repressor	P03023	38737	6.39	58	0.041	0.28	0	0	0	0	0	0	0	0	0	0	0	0		0	0	0	0	0	0		0	0	0	0	0	0		0	0
Hns	global DNA-binding transcriptional dual regulator H-NS	P0ACG0	15587	5.43	92	5.9e-05	0.62	0.71	0.01	0.81	0.02	0.78	0.09	0.75	0.12	1.12	0.12	1.07	0.12		-0.1	0.2	-0.7	0.2	-0.4	0.1		-0.1	0.1	-0.1	0.2	-0.1	0.1		0.2	0
ArcA	Aerobic respiration control protein ArcA	P0A9Q1	27389	5.21	156	5.7e-12	0.46	0.07	0.02	0.11	0	0.08	0.02	0.07	0	0.09	0.02	0.21	0.03		-0.2	0.5	-0.4	0.5	-0.3	0.4		-0.2	0.2	1.2	0.4	0.5	0.2		0.7	0.4
KdgR	Transcriptional regulator kdgR	P76268	30067	5.43	164	9.1e-13	0.74	0.035	0.009	0.035	0.018	0.036	0.007	0.027	0.014	0.04	0.001	0.041	0.004		0	0.5	-0.2	0.4	-0.1	0.3		-0.4	0.4	0	0.1	-0.2	0.2		0	0.8
OxyR	Hydrogen peroxide-inducible genes activator	P0ACQ4	34596	5.96	95	7.1e-06	0.34	0.08	0.02	0.06	0	0.06	0	0.08	0.04	0.09	0.02	0.07	0.01		0.4	0.4	-0.2	0.5	0.1	0.3		0.4	0.3	-0.4	0.4	0	0.3		-0.4	0.4
BasR	Transcriptional regulatory protein BasR	P30843	25072	5.66	70	0.0021	0.31	0.07	0.02	0.07	0.01	0.06	0.02	0.049	0.01	0.049	0.01	0.07	0.01		0.2	0.6	0.5	0.5	0.35	0.4		-0.3	0.3	0.5	0.4	0.1	0.3		0	0.5
CspC	CspC	Q1PG46	7497	8.09	56	0.22	0.6	0.38	0	0.23	0.03	0.31	0.05	0.38	0.27	0.29	0.14	0.37	0.11		0.3	0.2	0.4	0.7	0.35	0.4		0.3	0.5	0.4	0.8	0.35	0.5		-0.7	0.2
StpA	DNA binding protein, nucleoid-associated	P0ACG2	15338	7.93	50	0.81	0.33	0.2	0.02	0.15	0	0.13	0.03	0.1	0.05	0.13	0.07	0.041	0.021		0.6	0.4	0.6	0.8	0.6	0.4		-0.4	0.4	-1.7	1.1	-1.05	0.6		-0.4	0.1
PspA	Phage shock protein A	P0AFM6	25477	5.39	76	0.00063	0.57	0.025	0.002	0.022	0.011	0.027	0.002	0.029	0.002	0.02	0.01	0.022	0.002		-0.1	0.2	0.3	0.7	0.1	0.4		0.1	0.1	0.1	0.7	0.1	0.4		-0.2	0.7
OmpR	Transcriptional regulatory protein ompR	P0AA16	27393	6.04	132	1.4e-09	0.52	0.08	0	0.09	0.01	0.07	0	0.06	0	0.05	0.01	0.11	0		0.2	0	0.7	0.3	0.45	0.2		-0.2	0	1.1	0.3	0.45	0.2		0.2	0.2
CpxR	Transcriptional regulatory protein CpxR	P0AE88	26296	5.39	71	0.0019	0.38	0.06	0.01	0.06	0.02	0.047	0.013	0.06	0.01	0.042	0.022	0.048	0.002		0.4	0.5	0.5	0.8	0.45	0.5		0.4	0.2	0.2	0.8	0.3	0.4		0	0.5
PhoP	Transcriptional regulatory protein phoP	P23836	25519	5.1	123	1.1e-08	0.51	0.042	0.023	0.048	0.009	0.027	0.003	0.049	0.025	0	0	0.029	0		0.6	0.8	>5	0.8	>2.5	0.6		0.9	0.4	>5	0	>2.5	0.2		0.2	0.8
Ribosomal proteins (5 proteins)						Total RPM:		2.98	0.29	2.72	0.2	5.25	0.38	2.39	0.12	5.99	0.39	2.27	0.09		-0.8	0.2	-1	0.2	-0.9	0.1		-1.1	0.1	-1.4	0.1	-1.25	0.1		-0.1	0.2
RplL	Chain 3, Structure Of The 50s Subunit Of A Pre-Translocational E. Coli Ribosome Obtained By Fitting Atomic Models For Rna And Protein Components	P0A7K2	12069	4.6	70	0.0078	0.44	0.7	0.06	0.79	0.06	0.76	0.2	0.45	0.01	1.15	0.02	0.56	0.06		-0.1	0.4	-0.7	0.1	-0.4	0.2		-0.8	0.2	-1	0.2	-0.9	0.1		0.2	0.2
RplI	50S ribosomal protein L9	P0A7R3	15759	6.17	197	1.7e-15	0.81	0.49	0.01	0.39	0	0.81	0.01	0.33	0.02	0.81	0.06	0.36	0.01		-0.7	0	-0.7	0.1	-0.7	0.1		-1.3	0	-1.2	0.1	-1.25	0.1		-0.3	0
RpsA	30S ribosomal protein S1	P0AG69	61235	4.89	189	1e-14	0.35	0.86	0.26	0.95	0.19	2.04	0.29	0.93	0	2.19	0.32	0.79	0.06		-1.2	0.5	-1.3	0.5	-1.25	0.4		-1.1	0.1	-1.5	0.2	-1.3	0.1		0.1	0.5
RpsB	30S ribosomal protein S2	C4ZRR1	26784	6.61	68	0.0032	0.29	0.62	0.09	0.44	0.02	1.1	0.03	0.45	0.11	1.29	0.2	0.45	0.01		-0.8	0.2	-1.1	0.3	-0.95	0.2		-1.3	0.2	-1.5	0.2	-1.4	0.1		-0.5	0.2
RpsF	30S ribosomal protein S6	A7ZV71	15177	5.26	61	0.017	0.39	0.3	0.03	0.17	0	0.55	0.15	0.23	0.04	0.56	0.09	0.12	0.03		-0.9	0.4	-0.9	0.3	-0.9	0.3		-1.3	0.2	-2.2	0.4	-1.75	0.2		-0.8	0.1
Ribosome-associated proteins (8 proteins)						Total RPM:		0.9	0.09	0.98	0.09	1.64	0.08	1	0.04	1.68	0.2	1	0.05		-0.9	0.2	-0.9	0.2	-0.9	0.1		-0.7	0	-0.7	0.2	-0.7	0.1		0.1	0.2
EngA	predicted GTP-binding protein	P0A6P5	55058	5.6	150	8.4e-11	0.32	0.039	0.005	0.011	0.005	0.041	0.001	0.022	0.005	0.029	0.004	0.031	0.002		-0.1	0.2	0.4	0.3	0.15	0.2		-0.9	0.2	0.1	0.2	-0.4	0.1		-1.8	0.7
YcaO	UPF0142 protein ycaO	P75838	66009	4.38	75	0.00078	0.13	0.02	0.002	0.01	0.005	0.033	0.013	0.022	0.001	0.05	0.06	0.015	0.008		-0.7	0.6	-1.3	1.7	-1	0.9		-0.6	0.3	-1.7	1.9	-1.15	1		-1	0.7
EngD (YchF)	GTP-dependent nucleic acid-binding protein EngD	P0ABU3	39984	4.87	211	6.7e-17	0.6	0.031	0	0.043	0.019	0.06	0.01	0.036	0	0.07	0.04	0.06	0		-1	0.2	-1.2	0.8	-1.1	0.4		-0.7	0.1	-0.2	0.8	-0.45	0.4		0.5	0.6
TypA	GTP-binding protein typA/BipA	P32132	67542	5.16	71	0.041	0.22	0.2	0.04	0.12	0	0.26	0.01	0.11	0.01	0.27	0.01	0.13	0.02		-0.4	0.3	-0.4	0.3	-0.4	0.2		-1.2	0.1	-1.1	0.2	-1.15	0.1		-0.7	0.3
HflX	GTP-binding protein hflX	P25519	48468	5.68	88	0.00086	0.21	0.031	0.007	0.022	0.003	0.11	0.01	0.023	0.01	0.08	0	0.036	0.003		-1.8	0.4	-1.4	0.3	-1.6	0.3		-2.3	0.3	-1.2	0.1	-1.75	0.2		-0.5	0.4
Tig	trigger factor	Q1RFA0	47836	4.83	205	2.6e-16	0.46	0.45	0.05	0.46	0.09	0.96	0.03	0.45	0.02	0.85	0.1	0.47	0.04		-1.1	0.2	-0.9	0.2	-1	0.1		-1.1	0	-0.9	0.2	-1	0.1		0	0.3
Frr	ribosome recycling factor	A1A7L6	19269	6.43	66	0.023	0.4	0.04	0.007	0.09	0.02	0.06	0.01	0.15	0.03	0.12	0.05	0.11	0.03		-0.6	0.3	-1.6	0.7	-1.1	0.4		1.3	0.2	-0.1	0.7	0.6	0.4		1.2	0.4
RaiA	Ribosome-associated inhibitor A	P0AD51	12777	6.2	62	0.014	0.46	0.09	0.07	0.22	0.03	0.11	0.07	0.2	0.02	0.2	0.15	0.14	0.01		-0.3	1.4	-1.2	1.6	-0.75	1.1		0.9	0.4	-0.5	1.1	0.2	0.6		1.3	1.1
Aminoacyl-tRNA synthetases (23 proteins)						Total RPM:		3.57	0.25	2.86	0.16	5.28	0.16	4.58	0.12	4.97	0.23	3.32	0.14		-0.6	0.1	-0.5	0.1	-0.55	0.1		-0.2	0	-0.6	0.1	-0.4	0.1		-0.3	0.1
AlaS	Alanyl-tRNA synthetase	B1XCM5	96315	5.53	99	2.8e-06	0.16	0.32	0.09	0.28	0.06	0.48	0.1	0.49	0.01	0.58	0.1	0.41	0.04		-0.6	0.5	-0.9	0.5	-0.75	0.4		0	0.1	-0.5	0.3	-0.25	0.2		-0.2	0.5
ArgS	arginyl-tRNA synthetase	Q8XCH2	64851	5.31	131	6.7e-09	0.26	0.07	0.01	0.05	0.02	0.13	0.02	0.06	0.01	0.14	0.02	0.06	0.01		-0.9	0.3	-1	0.3	-0.95	0.2		-1.1	0.2	-1.2	0.3	-1.15	0.2		-0.5	0.6
AsnS	Asparagine--tRNA ligase	A7ZK21	52766	5.17	131	1.8e-09	0.32	0.27	0	0.18	0.05	0.29	0.06	0.19	0.03	0.32	0.01	0.17	0.01		-0.1	0.3	-0.2	0	-0.15	0.2		-0.6	0.2	-0.9	0.1	-0.75	0.1		-0.6	0.4
AspS	Aspartyl-tRNA synthetase	Q8XCI7	66115	5.47	59	0.03	0.2	0.2	0.02	0.15	0.05	0.26	0	0.18	0	0.22	0.04	0.17	0.09		-0.4	0.1	-0.1	0.3	-0.25	0.2		-0.5	0	-0.4	0.8	-0.45	0.4		-0.4	0.5
CysS	cysteinyl-tRNA synthetase	Q8FK44	52436	5.33	76	0.002	0.28	0.24	0.18	0.1	0.02	0.13	0.04	0.22	0.07	0.11	0.01	0.16	0.03		0.9	1.2	1.1	1.1	1	0.8		0.8	0.3	0.5	0.3	0.65	0.2		-1.3	1.1
GlnS	glutaminyl-tRNA synthetase	Q8X9H8	64040	5.88	109	1.1e-06	0.31	0.15	0.01	0.08	0.02	0.17	0.01	0.12	0.01	0.18	0.02	0.15	0		-0.2	0.1	-0.3	0.2	-0.25	0.1		-0.5	0.1	-0.3	0.2	-0.4	0.1		-0.9	0.4
GltX	Glutamyl-tRNA synthetase	B1X9R9	54181	5.59	58	0.032	0.24	0.15	0.04	0.1	0.01	0.26	0.01	0.17	0.01	0.24	0.02	0.16	0.01		-0.8	0.4	-0.7	0.4	-0.75	0.3		-0.6	0	-0.6	0.2	-0.6	0.1		-0.6	0.4
GlyQ	Glycyl-tRNA synthetase alpha subunit	A7ZTA6	34979	4.94	106	5.7e-07	0.45	0.1	0.05	0.06	0.01	0.13	0.02	0.06	0.01	0.1	0.01	0.06	0.01		-0.4	0.8	0	0.7	-0.2	0.5		-1.1	0.2	-0.7	0.3	-0.9	0.2		-0.7	0.8
GlyS	Glycyl-tRNA synthetase beta subunit	P00961	76936	5.29	181	1.8e-14	0.28	0.18	0.01	0.1	0.03	0.37	0.03	0.16	0.01	0.32	0.09	0.16	0.02		-1	0.1	-0.8	0.4	-0.9	0.2		-1.2	0.1	-1	0.4	-1.1	0.2		-0.8	0.4
HisS	histidyl-tRNA synthetase	P60908	47285	5.65	148	1.3e-10	0.44	0.08	0	0.07	0.02	0.11	0.01	0.06	0.01	0.11	0	0.05	0.02		-0.5	0.1	-0.5	0	-0.5	0.1		-0.9	0.1	-1.1	0.6	-1	0.3		-0.2	0.4
IleS	isoleucyl-tRNA synthetase	P00956	105042	5.7	169	1.1e-12	0.33	0.17	0.01	0.14	0.04	0.33	0.05	0.22	0	0.34	0.09	0.16	0.02		-1	0.2	-1	0.4	-1	0.2		-0.6	0.1	-1.1	0.4	-0.85	0.2		-0.3	0.4
LeuS	Leucine--tRNA ligase	A7ZJ31	97768	5.16	103	1.1e-06	0.21	0.21	0.02	0.21	0.03	0.36	0.01	0.16	0.02	0.29	0.05	0.17	0.02		-0.8	0.1	-0.5	0.3	-0.65	0.2		-1.2	0.1	-0.8	0.3	-1	0.2		0	0.2
LysS	Lysine--tRNA ligase	Q8XD57	57652	5.11	141	1.8e-10	0.36	0.13	0.01	0.11	0.04	0.26	0.03	0.16	0	0.28	0.05	0.13	0.05		-1	0.2	-1.1	0.3	-1.05	0.2		-0.7	0.1	-1.1	0.6	-0.9	0.3		-0.2	0.5
MetG	Methionyl-tRNA synthetase	C4ZSJ8	76662	5.56	88	3.8e-05	0.24	0.12	0.01	0.09	0.01	0.18	0.01	0.11	0.03	0.2	0.02	0.1	0.01		-0.6	0.1	-0.7	0.2	-0.65	0.1		-0.7	0.2	-1	0.2	-0.85	0.1		-0.4	0.2
PheT	phenylalanyl-tRNA synthetase subunit beta	Q8XE32	88119	5.12	181	6.6e-14	0.31	0.2	0.04	0.22	0.02	0.21	0.01	0.13	0.02	0.24	0.09	0.11	0.03		-0.1	0.3	-0.3	0.6	-0.2	0.3		-0.7	0.1	-1.1	0.7	-0.9	0.4		0.1	0.3
ProS	Proline--tRNA ligase	C4ZRT7	63710	5.12	214	9.1e-18	0.37	0.2	0.08	0.22	0.09	0.36	0.02	0.25	0.05	0.33	0.04	0.2	0		-0.8	0.6	-0.7	0.6	-0.75	0.4		-0.5	0.1	-0.7	0.2	-0.6	0.1		0.1	0.8
SerS	Serine--tRNA ligase	A7ZJW2	48669	5.34	84	0.0001	0.35	0.14	0.03	0.14	0.01	0.24	0	0.21	0.05	0.24	0	0.16	0.01		-0.8	0.3	-0.8	0.3	-0.8	0.2		-0.2	0.2	-0.6	0.1	-0.4	0.1		0	0.3
ThrS	threonyl-tRNA synthetase	Q8XE27	74722	5.8	52	0.58	0.17	0.16	0.02	0.16	0	0.28	0.01	0.33	0.02	0.28	0.05	0.21	0.04		-0.8	0.2	-0.8	0.3	-0.8	0.2		0.2	0	-0.4	0.4	-0.1	0.2		0	0.2
TyrS	Tyrosyl-tRNA synthetase	A1ABI2	48368	5.49	83	0.00011	0.39	0.18	0.03	0.12	0.01	0.29	0.06	0.16	0.02	0.22	0	0.13	0.02		-0.7	0.4	-0.3	0.2	-0.5	0.2		-0.9	0.2	-0.8	0.2	-0.85	0.1		-0.6	0.3
LysU	Lysyl-tRNA synthetase, heat inducible	P0A8N5	57847	5.1	166	5.7e-13	0.4	0.12	0.06	0.11	0.05	0.3	0.04	0.99	0.02	0.16	0.09	0.24	0.02		-1.3	0.7	-0.4	1.1	-0.85	0.7		1.7	0.1	0.6	0.8	1.15	0.4		-0.1	1
MnmA	tRNA-specific 2-thiouridylase mnmA	A7ZKS3	41333	4.94	69	0.0029	0.33	0.05	0	0.045	0.004	0.06	0	0.035	0.027	0.045	0.016	0.032	0.011		-0.3	0	0.2	0.5	-0.05	0.3		-0.8	0.5	-0.5	0.7	-0.65	0.4		-0.2	0.1
YgfZ	tRNA-modifying protein ygfZ	C5A0H0	36185	5.17	211	1.8e-17	0.54	0.046	0.012	0.06	0	0.06	0.01	0.08	0	0.038	0.014	0.08	0		-0.4	0.4	0.3	0.7	-0.05	0.4		0.4	0.1	1.1	0.5	0.75	0.3		0.4	0.4
Fmt	Methionyl-tRNA formyltransferase	P23882	34318	5.56	65	0.0078	0.22	0.07	0	0.05	0.02	0.018	0.004	0.027	0.014	0.011	0.006	0.041	0.001		2	0.3	2.7	0.8	2.35	0.4		0.6	0.4	1.9	0.8	1.25	0.4		-0.5	0.6
Elongation factors (6 proteins)						Total RPM:		6	0.26	6.61	1.1	9.25	0.22	7.02	0.79	9.68	0.74	5.83	0.28		-0.6	0.1	-0.7	0.1	-0.65	0.1		-0.4	0.1	-0.7	0.1	-0.55	0.1		0.1	0.2
InfB	Initiation factor IF2-gamma	P0A705	78978	5.65	79	0.0011	0.26	0.14	0.02	0.11	0.02	0.29	0.01	0.13	0	0.3	0.19	0.14	0.01		-1.1	0.2	-1.1	0.9	-1.1	0.5		-1.2	0	-1.1	0.9	-1.15	0.5		-0.3	0.3
FusA	Elongation factor G	A7ZSL5	77704	5.24	102	1.4e-06	0.23	1.49	0.25	1.59	0.31	2.1	0.08	1.64	0.11	2.25	0	1.23	0.13		-0.5	0.2	-0.6	0.2	-0.55	0.1		-0.4	0.1	-0.9	0.2	-0.65	0.1		0.1	0.4
TufA	Elongation factor Tu 1	A7ZSL4	43427	5.3	109	2.9e-07	0.28	3.51	0.01	4.09	1.05	5.49	0.14	4.51	0.78	5.83	0.71	3.63	0.25		-0.6	0	-0.7	0.2	-0.65	0.1		-0.3	0.1	-0.7	0.2	-0.5	0.1		0.2	0.4
Tsf	Chain B, Elongation Factor Complex Ef-TuEF-Ts From Escherichia Coli	P0A6P1	30387	5.22	245	2.6e-20	0.73	0.79	0.08	0.76	0.05	1.22	0.15	0.66	0.03	1.17	0.04	0.77	0.01		-0.6	0.2	-0.6	0.2	-0.6	0.1		-0.9	0.1	-0.6	0.1	-0.75	0.1		-0.1	0.2
LepA	GTP-binding protein LepA	P60787	67099	5.4	193	4.2e-15	0.4	0.034	0.002	0.027	0.003	0.07	0	0.045	0.002	0.07	0.01	0.024	0.001		-1	0.1	-1	0.2	-1	0.1		-0.6	0	-1.5	0.2	-1.05	0.1		-0.3	0.2
PrfC	peptide chain release factor 3	Q1R270	59632	5.66	75	0.0029	0.2	0.038	0.006	0.035	0.018	0.08	0.01	0.037	0	0.048	0.02	0.042	0		-1.1	0.3	-0.3	0.6	-0.7	0.3		-1.1	0.1	-0.2	0.6	-0.65	0.3		-0.1	0.8
RNA degradation (3 proteins)						Total RPM:		0.52	0.05	0.34	0.02	0.77	0.05	0.34	0.05	0.69	0.08	0.39	0.04		-0.6	0.2	-0.4	0.2	-0.5	0.1		-1.2	0.1	-0.8	0.2	-1	0.1		-0.6	0.2
Pnp	Polyribonucleotide nucleotidyltransferase	B1IQV7	77093	5.09	100	2.6e-06	0.15	0.38	0.04	0.26	0	0.55	0.01	0.27	0.04	0.51	0.07	0.28	0.04		-0.5	0.2	-0.4	0.2	-0.45	0.1		-1	0.1	-0.9	0.3	-0.95	0.2		-0.5	0.2
Rnb	exoribonuclease II	B3XC13	72829	5.44	136	2.1e-09	0.3	0.1	0.02	0.06	0.02	0.18	0.04	0.06	0.01	0.12	0.02	0.07	0.02		-0.8	0.4	-0.3	0.4	-0.55	0.3		-1.6	0.2	-0.8	0.5	-1.2	0.3		-0.7	0.6
RhlB	ATP-dependent RNA helicase	P0A8J8	47325	7.29	104	3.4e-06	0.29	0.039	0.02	0.016	0	0.046	0.008	0.013	0.007	0.06	0.03	0.032	0.005		-0.2	0.8	-0.6	1	-0.4	0.6		-1.8	0.4	-0.9	0.8	-1.35	0.4		-1.3	0.7
Isomerases (5 proteins)						Total RPM:		0.55	0.06	0.63	0.07	0.67	0.09	0.63	0.03	0.52	0.08	0.7	0.03		-0.3	0.2	0.1	0.3	-0.1	0.2		-0.1	0.1	0.4	0.2	0.15	0.1		0.2	0.2
PpiB	peptidyl-prolyl cis-trans isomerase B (rotamase B)	Q8XCU0	18270	5.52	62	0.055	0.38	0.09	0.01	0.17	0.01	0.1	0	0.23	0.02	0.13	0.04	0.18	0.01		-0.2	0.2	-0.5	0.5	-0.35	0.3		1.2	0.1	0.5	0.5	0.85	0.3		0.9	0.2
SurA	peptidyl-prolyl cis-trans isomerase SurA	P0ABZ8	47254	6.48	135	2.7e-09	0.28	0.09	0	0.11	0.03	0.11	0.04	0.09	0.01	0.06	0.02	0.11	0.01		-0.3	0.5	0.6	0.5	0.15	0.4		-0.3	0.3	0.9	0.5	0.3	0.3		0.3	0.4
FklB	FKBP-type 22 kDa peptidyl-prolyl cis-trans isomerase	P0A9L3	22203	4.85	146	4.7e-11	0.37	0.05	0	0.06	0.01	0.08	0.01	0.06	0	0.05	0.02	0.06	0.01		-0.7	0.2	0	0.6	-0.35	0.3		-0.4	0.1	0.3	0.6	-0.05	0.3		0.3	0.2
FkpA	FKBP-type peptidyl-prolyl cis-trans isomerase	P65765	28894	8.39	94	3.3e-05	0.44	0.22	0.02	0.23	0.06	0.25	0.09	0.14	0.01	0.16	0.01	0.21	0.02		-0.2	0.5	0.5	0.2	0.15	0.3		-0.8	0.3	0.4	0.2	-0.2	0.2		0.1	0.4
SlyD	FKBP-type peptidyl-prolyl cis-trans isomerase slyD	P0A9L1	21182	4.86	100	2.6e-06	0.31	0.1	0.05	0.05	0.03	0.13	0	0.11	0.02	0.12	0.06	0.13	0.02		-0.4	0.7	-0.3	1	-0.35	0.6		-0.2	0.1	0.1	0.8	-0.05	0.4		-1	1.1
Chaperones (9 proteins)						Total RPM:		2.83	0.29	3.11	0.43	3.94	0.13	4.48	0.3	4.08	0.31	4.06	0.12		-0.5	0.2	-0.5	0.2	-0.5	0.1		0.2	0.1	0	0.1	0.1	0.1		0.1	0.2
DnaK	molecular chaperone DnaK	P0A6Z0	69130	4.83	192	5.3e-15	0.39	0.69	0.12	0.86	0.14	1.17	0.09	1.26	0.27	1.11	0.14	1.16	0.05		-0.8	0.3	-0.7	0.3	-0.75	0.2		0.1	0.2	0.1	0.2	0.1	0.1		0.3	0.3
GrpE	heat shock protein GrpE	A7ZQ54	21727	4.68	54	0.33	0.32	0.1	0.01	0.1	0	0.16	0.01	0.17	0.02	0.18	0	0.14	0		-0.7	0.2	-0.8	0.1	-0.75	0.1		0.1	0.1	-0.4	0	-0.15	0.1		0	0.1
GroL	60 kDa chaperonin (GroEL protein)	P0A6F5	55224	4.84	219	1e-17	0.52	1.12	0.22	1.41	0.4	1.6	0.04	1.88	0.08	1.83	0.26	1.68	0.07		-0.5	0.3	-0.7	0.3	-0.6	0.2		0.2	0	-0.1	0.2	0.05	0.1		0.3	0.5
GroS	co-chaperonin GroES	P0A6G1	10381	5.15	100	8.3e-06	0.64	0.3	0.05	0.3	0.04	0.33	0.06	0.43	0.05	0.25	0.04	0.49	0.08		-0.1	0.4	0.3	0.3	0.1	0.3		0.4	0.1	1	0.3	0.7	0.2		0	0.3
HtpG	heat shock protein 90	P0A6Z5	71378	5.09	262	5.3e-22	0.5	0.27	0.08	0.22	0.01	0.42	0.05	0.31	0.01	0.37	0.07	0.26	0.01		-0.6	0.5	-0.5	0.5	-0.55	0.4		-0.4	0.1	-0.5	0.3	-0.45	0.2		-0.3	0.4
HscA	Fe-S protein assembly chaperone HscA	B3XDI5	65726	5.02	85	0.00029	0.21	0.046	0.02	0.018	0.007	0.07	0	0.026	0	0.06	0.01	0.024	0.007		-0.6	0.6	-0.4	0.7	-0.5	0.5		-1.4	0	-1.3	0.5	-1.35	0.3		-1.4	0.8
ClpA	ATP-dependent Clp protease ATP-binding subunit	P0ABI1	84326	5.91	87	0.00016	0.21	0.049	0.018	0.019	0.007	0.06	0.01	0.037	0.006	0.1	0	0.05	0.003		-0.3	0.6	-1	0.5	-0.65	0.4		-0.7	0.2	-1	0.1	-0.85	0.1		-1.4	0.8
ClpB	protein disaggregation chaperone	P63285	95697	5.37	160	8.3e-12	0.27	0.11	0	0.08	0.04	0.08	0.01	0.19	0.01	0.09	0.03	0.1	0.01		0.5	0.2	0.3	0.5	0.4	0.3		1.2	0.1	0.2	0.5	0.7	0.3		-0.5	0.7
IbpA	Small heat shock protein ibpA	A7ZTP1	15764	5.57	168	8.4e-12	0.7	0.13	0.11	0.1	0.02	0.04	0	0.19	0.1	0.1	0.03	0.15	0.04		1.7	1.2	0.4	1.3	1.05	0.9		2.2	0.4	0.6	0.6	1.4	0.4		-0.4	1.3
Proteases (13 proteins)						Total RPM:		1.23	0.12	1.1	0.08	1.55	0.16	1.91	0.21	1.37	0.11	1.75	0.04		-0.3	0.2	-0.2	0.2	-0.25	0.1		0.3	0.1	0.4	0.1	0.35	0.1		-0.2	0.2
DegP	serine endoprotease	P0C0V1	49438	8.65	119	1.1e-07	0.31	0.029	0.003	0.024	0.002	0	0	0.019	0.01	0	0	0.041	0.021		>5	0.1	>5	0.1	>5	0.1		>5	0.4	>5	0.7	>5	0.4		-0.3	0.2
PepQ	Xaa-Pro dipeptidase	A7ZU52	50315	5.6	103	1.1e-06	0.28	0.13	0.03	0.13	0	0.12	0	0.22	0.04	0.08	0.03	0.19	0.02		0.1	0.3	0.7	0.6	0.4	0.3		0.9	0.1	1.2	0.6	1.05	0.3		0	0.3
PepD	Aminoacyl-histidine dipeptidase	P15288	53110	5.2	78	0.008	0.27	0.19	0	0.14	0	0.26	0.05	0.61	0.19	0.19	0	0.4	0		-0.5	0.3	0	0	-0.25	0.2		1.2	0.3	1.1	0	1.15	0.2		-0.4	0
PepN	aminopeptidase N	B7UN18	99343	5.09	131	6.7e-09	0.22	0.13	0.04	0.12	0.01	0.13	0.02	0.17	0.03	0.12	0.01	0.22	0		0	0.5	0.1	0.5	0.05	0.4		0.4	0.2	0.9	0.1	0.65	0.1		-0.1	0.5
Dcp	dipeptidyl carboxypeptidase II	Q8XB30	77516	5.35	189	1.1e-14	0.33	0.033	0.005	0.045	0.022	0.05	0.03	0.08	0.02	0.025	0.007	0.11	0		-0.6	0.9	0.4	0.5	-0.1	0.5		0.7	0.5	2.1	0.4	1.4	0.3		0.4	0.7
Prc	carboxy-terminal protease	Q321Y5	76514	6.38	105	2.7e-06	0.28	0.05	0.02	0.024	0.009	0.041	0.004	0.021	0.003	0.049	0.002	0.037	0.005		0.3	0.6	0	0.6	0.15	0.4		-1	0.1	-0.4	0.2	-0.7	0.1		-1.1	0.8
PmbA	Protein pmbA	P0AFK0	48625	5.4	124	9.1e-09	0.35	0.049	0.02	0.07	0.05	0.05	0	0.07	0.02	0.05	0.01	0.05	0		0	0.6	0	0.7	0	0.5		0.5	0.2	0	0.3	0.25	0.2		0.5	1.2
ClpP	ATP-dependent Clp protease proteolytic subunit	P0A6G9	23286	5.52	63	0.046	0.3	0.1	0	0.09	0.01	0.1	0.01	0.11	0.02	0.12	0	0.13	0		0	0.1	-0.3	0	-0.15	0.1		0.1	0.1	0.1	0	0.1	0.1		-0.2	0.2
HslV	ATP-dependent protease peptidase subunit	P0A7C0	19138	5.96	79	0.001	0.46	0.06	0	0.045	0.008	0.07	0	0.046	0.007	0.08	0.02	0.08	0.01		-0.2	0	-0.4	0.4	-0.3	0.2		-0.6	0.1	0	0.4	-0.3	0.2		-0.4	0.3
HslU	ATP-dependent protease ATP-binding subunit	P0A6H6	49677	5.24	166	2.3e-10	0.48	0.11	0	0.16	0.05	0.18	0.01	0.13	0.04	0.19	0.01	0.14	0.01		-0.7	0.1	-0.8	0.1	-0.75	0.1		-0.5	0.2	-0.4	0.1	-0.45	0.1		0.5	0.5
PepB	Peptidase B	B7UGW9	46483	5.49	69	0.0026	0.29	0.2	0.1	0.07	0.01	0.23	0.15	0.16	0.05	0.19	0.1	0.12	0.02		-0.2	1.2	0.1	1	-0.05	0.8		-0.5	0.5	-0.7	0.8	-0.6	0.5		-1.5	0.8
PepP	Xaa-Pro aminopeptidase	P15034	50012	5.25	84	8.5e-05	0.27	0.09	0	0.11	0.01	0.17	0.03	0.14	0.01	0.17	0	0.11	0.01		-0.9	0.3	-0.9	0	-0.9	0.2		-0.3	0.1	-0.6	0.1	-0.45	0.1		0.3	0.1
PrlC	Oligopeptidase A	P27298	77461	5.15	209	2.9e-17	0.41	0.07	0.01	0.06	0.02	0.14	0	0.12	0.03	0.1	0.05	0.12	0.02		-1	0.2	-0.5	0.8	-0.75	0.4		-0.2	0.2	0.3	0.8	0.05	0.4		-0.2	0.5
Other dehydrogenases (9 proteins)						Total RPM:		0.93	0.09	0.78	0.14	0.79	0.08	0.79	0.15	0.76	0.09	1.02	0.04		0.2	0.2	0.3	0.2	0.25	0.1		0	0.1	0.4	0.2	0.2	0.1		-0.3	0.3
YdfG	3-hydroxy acid dehydrogenase	Q8X505	27360	5.65	86	0.00021	0.4	0.1	0.01	0.11	0.03	0.07	0.01	0.1	0.01	0.047	0.01	0.08	0.01		0.5	0.3	1.1	0.3	0.8	0.2		0.5	0.1	0.8	0.4	0.65	0.2		0.1	0.4
YqhD	alcohol dehydrogenase, NAD(P)-dependent	Q46856	42128	5.72	83	0.00045	0.32	0.2	0.04	0.16	0.05	0.19	0.06	0.19	0.1	0.16	0.01	0.16	0		0.1	0.5	0.3	0.3	0.2	0.3		0	0.4	0	0.1	0	0.2		-0.3	0.5
AldB	Aldehyde dehydrogenase B	P37685	56670	5.44	62	0.013	0.17	0.07	0.06	0.05	0	0.042	0.013	0.045	0.02	0.06	0.01	0.13	0.01		0.7	1.3	0.2	1.3	0.45	0.9		0.1	0.4	1.1	0.3	0.6	0.3		-0.5	1.2
AldA	Lactaldehyde dehydrogenase	P25553	52411	5.07	61	0.018	0.2	0.08	0.01	0.043	0.014	0.08	0.03	0.06	0.01	0.05	0.04	0.18	0.01		0	0.6	0.7	1.2	0.35	0.7		-0.4	0.3	1.8	1.2	0.7	0.6		-0.9	0.5
YhhX	predicted oxidoreductase with NAD(P)-binding Rossmann-fold domain	P46853	38912	6.07	131	6.7e-09	0.32	0.035	0.007	0.026	0	0.03	0.002	0.034	0	0.046	0.023	0.042	0.004		0.2	0.3	-0.4	0.8	-0.1	0.4		0.2	0	-0.1	0.7	0.05	0.4		-0.4	0.3
Ugd	UDP-glucose 6-dehydrogenase	P76373	43744	6.06	76	0.015	0.33	0.18	0	0.2	0.11	0.12	0.02	0.1	0.11	0.15	0.06	0.16	0.03		0.6	0.2	0.3	0.6	0.45	0.3		-0.3	0.8	0.1	0.6	-0.1	0.5		0.2	0.8
HdhA	7-alpha-hydroxysteroid dehydrogenase	P0AET8	26990	5.22	67	0.0043	0.36	0.048	0.005	0.044	0.023	0.037	0.005	0.07	0	0.049	0.025	0.07	0		0.4	0.2	0	0.8	0.2	0.4		0.9	0.1	0.5	0.7	0.7	0.4		-0.1	0.8
HybC	Hydrogenase-2 large chain	P0ACE0	62908	5.84	60	0.023	0.25	0.05	0.01	0.045	0.042	0.06	0	0.08	0	0.06	0.04	0.09	0		-0.3	0.3	-0.3	1	-0.3	0.5		0.4	0	0.6	1	0.5	0.5		-0.2	1.4
TrxB	Thioredoxin reductase	P0A9P4	34829	5.3	128	3.6e-09	0.48	0.15	0.04	0.1	0.01	0.16	0.01	0.12	0.01	0.13	0.02	0.1	0.01		-0.1	0.4	0.2	0.4	0.05	0.3		-0.4	0.1	-0.4	0.3	-0.4	0.2		-0.6	0.4
Oxidoreductases (8 proteins)						Total RPM:		0.51	0.04	0.68	0.05	0.48	0.04	0.82	0.08	0.49	0.05	0.9	0.06		0.1	0.2	0.1	0.2	0.1	0.1		0.8	0.1	0.9	0.2	0.85	0.1		0.4	0.2
Gor	Glutathione reductase	P06715	49084	5.64	78	0.0084	0.29	0.06	0.01	0.05	0.003	0.09	0	0.09	0.03	0.08	0.03	0.07	0		-0.6	0.2	-0.4	0.6	-0.5	0.3		0	0.2	-0.2	0.5	-0.1	0.3		-0.3	0.3
NfsA	Oxygen-insensitive NADPH nitroreductase	P17117	27069	6.45	117	4.6e-08	0.4	0.07	0.01	0.05	0.003	0.15	0.02	0.09	0.01	0.14	0.02	0.08	0.02		-1.1	0.3	-1	0.3	-1.05	0.2		-0.7	0.1	-0.8	0.4	-0.75	0.2		-0.5	0.2
QueF	NADPH-dependent 7-cyano-7-deazaguanine reductase	C4ZZU9	32909	5.73	131	1.8e-09	0.39	0.06	0	0.08	0.03	0.07	0.02	0.036	0.006	0.037	0.004	0.043	0.006		-0.2	0.4	0.7	0.2	0.25	0.2		-1	0.2	0.2	0.3	-0.4	0.2		0.4	0.5
NemA	N-ethylmaleimide reductase	P77258	39492	5.8	90	2.2e-05	0.38	0.046	0.023	0.04	0.021	0.05	0.03	0.05	0.03	0.034	0.018	0.043	0.02		-0.1	1.1	0.4	1.1	0.15	0.8		0	0.6	0.3	1	0.15	0.6		-0.2	1
SthA	Soluble pyridine nucleotide transhydrogenase	A7ZUI2	51984	6.08	109	6.6e-06	0.22	0.11	0.01	0.05	0.02	0.05	0.02	0.12	0.01	0.08	0.03	0.19	0		1.1	0.6	0.5	0.6	0.8	0.4		1.3	0.3	1.2	0.5	1.25	0.3		-1.1	0.6
CueO	Chain A, Crystal Structure Of Cueo, A Multi-Copper Oxidase From E. Coli Involved In Copper Homeostasis	P36649	53557	6.07	63	0.044	0.18	0.042	0.006	0.06	0	0.037	0.008	0.06	0.03	0.04	0.023	0.044	0.004		0.2	0.4	0.1	0.9	0.15	0.5		0.7	0.4	0.1	0.8	0.4	0.4		0.5	0.2
Bfr	bacterioferritin, iron storage and detoxification protein	P0ABD3	18483	4.69	156	2.1e-11	0.6	0.06	0.01	0.25	0	0.033	0.01	0.29	0.06	0.08	0	0.23	0.05		0.9	0.5	-0.4	0.2	0.25	0.3		3.1	0.3	1.5	0.3	2.3	0.2		2.1	0.2
WrbA	Flavoprotein wrbA	C4ZQD2	20832	5.59	85	7.6e-05	0.53	0.049	0.015	0.1	0.02	0	0	0.09	0.01	0	0	0.2	0.01		>5	0.4	>5	0.4	>5	0.3		>5	0.1	>5	0.1	>5	0.1		1	0.5
Hydroperoxide reductases and superoxide dismutase (5 proteins)						Total RPM:		1.44	0.08	2.19	0.05	1.55	0.15	3.45	0.35	1.29	0.22	2.05	0.1		-0.1	0.2	0.2	0.3	0.05	0.2		1.2	0.1	0.7	0.3	0.95	0.2		0.6	0.1
AhpF	alkyl hydroperoxide reductase subunit F	B3XD66	56496	5.47	101	6.7e-06	0.28	0.1	0.02	0.08	0.01	0.12	0	0.1	0.01	0.1	0	0.07	0.02		-0.3	0.3	0	0.3	-0.15	0.2		-0.3	0.1	-0.5	0.4	-0.4	0.2		-0.3	0.3
AhpC	Alkyl hydroperoxide reductase subunit C	P0AE08	20862	5.03	108	3.6e-07	0.7	0.9	0.08	1.22	0.03	1	0.15	1.38	0.32	0.89	0.21	1.13	0.08		-0.2	0.3	0	0.4	-0.1	0.3		0.5	0.2	0.3	0.4	0.4	0.2		0.4	0.1
Tpx	Thiol peroxidase	P0A864	17995	4.75	103	1.1e-06	0.48	0.08	0	0.15	0.02	0.06	0.02	0.15	0.02	0.06	0.03	0.16	0.04		0.4	0.5	0.4	0.7	0.4	0.4		1.3	0.2	1.4	0.8	1.35	0.4		0.9	0.2
SodB	superoxide dismutase	P0AGD5	21310	5.58	125	2.6e-08	0.87	0.14	0.01	0.64	0.03	0.12	0.01	1.51	0.14	0.12	0.04	0.3	0.02		0.2	0.2	0.2	0.5	0.2	0.3		3.7	0.1	1.3	0.5	2.5	0.3		2.2	0.1
KatG	Catalase-peroxidase	B1XBA8	80031	5.14	125	7.2e-09	0.2	0.22	0	0.09	0.02	0.25	0	0.32	0	0.14	0.02	0.39	0.03		-0.2	0	0.7	0.2	0.25	0.1		0.4	0	1.5	0.2	0.95	0.1		-1.3	0.3
DNA protection and repair (7 proteins)						Total RPM:		0.83	0.05	1.39	0.06	0.76	0.06	1.22	0.05	0.86	0.17	1.74	0.06		0.1	0.1	-0.1	0.3	0	0.2		0.7	0.1	1	0.3	0.85	0.2		0.7	0.1
Ssb	Single-stranded DNA-binding protein	P0AGE0	18963	5.44	132	1.4e-09	0.41	0	0	0.033	0.017	0	0	0.042	0.021	0.06	0.03	0.08	0.01		0	0	<-5	0.7	-	-		>5	0.3	0.4	0.7	>2.5	0.4		>5	0.7
Dps	DNA starvation/stationary phase protection protein Dps	P0ABT3	18684	5.72	142	5.3e-10	0.66	0.03	0.008	0.48	0.01	0.037	0.019	0.58	0	0.06	0.01	0.75	0.02		-0.3	0.8	-1	0.5	-0.65	0.5		4	0.4	3.6	0.2	3.8	0.2		4	0.4
CbpA	Curved DNA-binding protein	C4ZQC8	34434	6.33	82	0.00014	0.24	0	0	0.02	0.01	0	0	0.029	0.003	0	0	0.034	0.013		0	0	0	0	0	0		>5	0.1	>5	0.6	>5	0.3		>5	0.7
UspA	universal stress protein; broad regulatory function?	P0AED2	16113	5.11	110	8.3e-07	0.79	0.11	0	0.26	0	0.07	0.02	0.17	0	0.07	0.04	0.2	0.03		0.7	0.4	0.7	0.8	0.7	0.4		1.3	0.2	1.5	0.9	1.4	0.5		1.2	0
UspG	Universal stress protein G	P39177	15925	6.03	101	1.8e-06	0.52	0.07	0.04	0.11	0.02	0.08	0.04	0.045	0.023	0.07	0.07	0.05	0		-0.2	1.1	0	1.7	-0.1	1		-0.8	0.5	-0.5	1.4	-0.65	0.7		0.7	0.9
SodA	Chain A, Manganese Superoxide Dismutase From Escherichia Coli	P00448	22952	6.44	64	0.036	0.44	0.57	0.03	0.46	0.05	0.51	0.04	0.29	0.04	0.52	0.15	0.59	0.04		0.2	0.1	0.1	0.4	0.15	0.2		-0.8	0.1	0.2	0.4	-0.3	0.2		-0.3	0.2
PolA	DNA polymerase I	P00582	103168	5.4	119	2.4e-08	0.25	0.046	0.013	0.034	0.005	0.07	0.01	0.06	0.02	0.08	0.02	0.045	0.022		-0.6	0.5	-0.8	0.5	-0.7	0.4		-0.2	0.3	-0.8	0.8	-0.5	0.4		-0.4	0.5
Unclassified proteins (7 proteins)						Total RPM:		0.58	0.06	0.3	0.03	0.45	0.02	0.33	0.03	0.54	0.14	0.37	0.01		0.4	0.2	0.1	0.4	0.25	0.2		-0.4	0.1	-0.5	0.4	-0.45	0.2		-1	0.2
GyrB	DNA gyrase subunit B	P0AES6	90153	5.68	135	2.7e-09	0.24	0.15	0.03	0.043	0.011	0.14	0.01	0.06	0	0.15	0.03	0.06	0.01		0.1	0.3	0	0.4	0.05	0.3		-1.2	0	-1.3	0.4	-1.25	0.2		-1.8	0.5
MreB	regulator of ftsI, penicillin binding protein 3, septation function	Q8X9C9	37140	5.19	101	6.7e-06	0.34	0.05	0	0.07	0.02	0.044	0.008	0.05	0	0.06	0.01	0.06	0		0.2	0.3	-0.3	0.2	-0.05	0.2		0.2	0.1	0	0.2	0.1	0.1		0.5	0.4
FtsZ	cell division protein FtsZ	P0A9A8	40299	4.65	138	1.3e-09	0.39	0.045	0.004	0.026	0.002	0.06	0.01	0.06	0.02	0.06	0.01	0.047	0		-0.4	0.3	-0.4	0.3	-0.4	0.2		0	0.3	-0.4	0.2	-0.2	0.2		-0.8	0.2
RsmC	Ribosomal RNA small subunit methyltransferase C	B1XFI0	37829	6	156	5.7e-12	0.51	0.026	0.004	0.015	0.005	0.031	0.002	0.025	0.005	0.043	0.008	0.028	0.005		-0.3	0.2	-0.7	0.3	-0.5	0.2		-0.3	0.1	-0.6	0.4	-0.45	0.2		-0.8	0.5
Can	carbonic anhydrase	P61517	25366	6.16	89	9.8e-05	0.35	0.15	0.01	0.09	0	0.14	0.01	0.1	0.02	0.19	0.13	0.09	0		0.1	0.1	-0.3	1	-0.1	0.5		-0.5	0.1	-1.1	1	-0.8	0.5		-0.7	0.1
FrsA	fermentation/respiration switch protein	Q8FKM5	47336	6.47	75	0.0025	0.24	0.032	0.016	0.019	0.01	0.035	0.002	0.033	0.008	0.037	0.003	0.028	0.007		-0.1	0.7	-0.2	0.7	-0.15	0.5		-0.1	0.2	-0.4	0.4	-0.25	0.2		-0.8	1
YeaG	Uncharacterized protein yeaG	P0ACY3	74776	5.63	66	0.0052	0.1	0.12	0.05	0.041	0.021	0	0	0	0	0	0	0.048	0.008		>5	0.6	>5	0.6	>5	0.4		0	0	>5	0.2	-	-		-1.5	1
Uncharacterized proteins (13 proteins)						Total RPM:		0.85	0.14	0.69	0.07	0.61	0.05	0.96	0.12	0.57	0.06	1.14	0.04		0.5	0.3	0.6	0.3	0.55	0.2		0.7	0.1	1	0.2	0.85	0.1		-0.3	0.3
YhbW	Uncharacterized protein yhbW	P0ADV5	37163	5.99	89	2.9e-05	0.33	0.025	0.005	0.026	0.006	0.06	0.01	0.026	0.003	0.06	0.01	0.037	0.001		-1.3	0.4	-1.3	0.4	-1.3	0.3		-1.2	0.1	-0.7	0.2	-0.95	0.1		0.1	0.4
GalF	UTP--glucose-1-phosphate uridylyltransferase	P0AAB6	32979	5.73	61	0.019	0.26	0.019	0.01	0.018	0.009	0.033	0.01	0.044	0.023	0.033	0.019	0.028	0		-0.8	0.9	-0.8	1.1	-0.8	0.7		0.4	0.4	-0.2	0.8	0.1	0.4		-0.1	1
YbeZ	putative ATP-binding protein in pho regulon	Q0T6R9	39129	5.71	84	0.00038	0.41	0.08	0	0.09	0.01	0.09	0.01	0.05	0	0.09	0.01	0.07	0.01		-0.2	0.2	-0.2	0.2	-0.2	0.1		-0.8	0.1	-0.4	0.3	-0.6	0.2		0.2	0.2
YicC	UPF0701 protein yicC	P23839	33211	5.1	86	6.2e-05	0.43	0.06	0.02	0.039	0.014	0.06	0.01	0.038	0.008	0.043	0.005	0.032	0.002		0	0.5	0.5	0.5	0.25	0.4		-0.7	0.2	-0.4	0.2	-0.55	0.1		-0.6	0.7
YajQ	UPF0234 protein yajQ	C4ZTI3	18333	5.96	178	3.6e-14	0.64	0.035	0.003	0.042	0.011	0.041	0.003	0.08	0	0.06	0.03	0.049	0.016		-0.2	0.2	-0.8	0.7	-0.5	0.4		1	0.1	-0.3	0.9	0.35	0.5		0.3	0.4
YbgI	UPF0135 protein ybgI	P0AFP6	26990	5.07	89	2.7e-05	0.46	0.05	0.01	0.044	0.001	0.044	0.008	0.033	0.001	0.038	0.009	0.05	0		0.2	0.4	0.4	0.4	0.3	0.3		-0.4	0.1	0.4	0.3	0	0.2		-0.2	0.3
YjgR	Uncharacterized protein yjgR	P39342	54355	5.91	84	9.3e-05	0.28	0.016	0.004	0.018	0.001	0.01	0.002	0.016	0.003	0.01	0.008	0.031	0.003		0.7	0.5	0.7	1.2	0.7	0.7		0.7	0.2	1.6	1.2	1.15	0.6		0.2	0.4
YdcJ	Uncharacterized protein ydcJ	P76097	51353	5.35	58	0.036	0.34	0.021	0.011	0.042	0.033	0.04	0.021	0.11	0.11	0	0	0.07	0		-0.9	1.1	>5	0.8	-	-		1.5	0.8	>5	0	>2.5	0.4		1	1.4
YcgB	Uncharacterized protein ycgB OS=Escherichia coli	P29013	61117	5.66	69	0.0027	0.15	0.047	0.008	0.03	0.012	0.022	0.011	0.03	0.015	0	0	0.08	0.02		1.1	0.8	>5	0.2	>2.5	0.4		0.4	0.5	>5	0.4	>2.5	0.3		-0.6	0.6
YgaU	Uncharacterized protein ygaU	P0ADE6	16053	5.71	70	0.0021	0.36	0.12	0.13	0.07	0.03	0.026	0.013	0.09	0.03	0.06	0.03	0.29	0.02		2.2	1.7	1	1.7	1.6	1.2		1.8	0.4	2.3	0.7	2.05	0.4		-0.8	1.7
YfbU	hypothetical protein	P0A8W8	19638	6.06	111	6.6e-07	0.5	0.13	0.01	0.13	0.02	0.06	0.03	0.12	0.01	0.07	0.01	0.09	0.01		1.1	0.7	0.9	0.2	1	0.4		1	0.4	0.4	0.3	0.7	0.3		0	0.2
LfiI	lateral flagellar export/assembly protein LfiI	B1LHP6	48085	6.53	77	0.0016	0.32	0.16	0.01	0.07	0	0.08	0.02	0.25	0.02	0.08	0.02	0.23	0.01		1	0.4	1	0.4	1	0.3		1.6	0.2	1.5	0.4	1.55	0.2		-1.2	0.1
YhdH	Putative quinone oxidoreductase YhdH	P26646	34873	5.63	111	1.8e-07	0.33	0.08	0.03	0.07	0.05	0.05	0.019	0.07	0.01	0.024	0.012	0.07	0		0.7	0.8	1.7	0.9	1.2	0.6		0.5	0.3	1.5	0.7	1	0.4		-0.2	1.2
1 Name, protein name and Uniprot ID are according to Uniprot database (http://www.uniprot.org/). Functional classifications are mostly according to EcoCyc database (http://ecocyc.org/). The classifications are confirmed by KEGG database (http://www.genome.jp/kegg/).
2 Molecular mass, calculated pI, Mascot score, expect and sequence coverage are from MASCOT search program (Matrix Science, UK, http://www.matrixscience.com/), based on the annotated E. coli genome [Uniprot (http://www.uniprot.org/) serving as database].
3 Relative Protein Mass (RPM)- %: Each spot’s intensity was normalized by the whole spots intensity on each 2D gel. The corresponding average from duplicate gels was used indicating each spot’s protein portion (%) of Relative Protein Mass (RPM). The RPM (%) of all spots representing the same protein was used for indicating the abundance of the corresponding protein. For each protein's RPM (%), nu…
4 Log2(defined/rich) at exp. phase: Average of Log2[DNB (medium)/TB (medium)] and Log2[DNB (medium)/LB (medium)] at exponential phase
5 Log2(stationary phase/exp. phase) in rich media: Average of Log2(stationary phase/exponential phase) in TB and LB media
6 Log2(stationary phase/exp. phase) in defined medium: Log2(stationary phase/exponential phase) in DNB medium
7 DNB medium: 10.91 g L−1 glucose, 4 g L−1 (NH4)2HPO4, 13.3 g L−1 KH2PO4, 1.554 g L−1 Citric acid, 0.586 g L−1 MgSO4, 0.1008 g L−1 Fe(III) citrate, 2.1 mg L−1 Na2MoO4.2H2O, 2.5 mg L−1 CoCl2.6H2O, 15 mg L−1 MnCl2.4H2O, 1.5 mg L−1 CuCl2.2H2O, 3 mg L−1 H3BO3, 33.8 mg L−1 Zn(CH3COOH)2.2H2O, 14.10 mg L−1 Titriplex III. µmax= 0.8 h−1
8 TB medium: 12 g L−1 tryptone, 24 g L−1 yeast extract, 5 g L−1 glycerol, 2.31 g L−1 KH2PO4, 12.54 g L−1 K2HPO4. µmax= 1.4 h−1
9 LB medium: 10 g L−1 tryptone, 5 g L−1 yeast extract, 5 g L−1 NaCl. µmax= 1.6 h−1
10 LpdA is assigned to both groups, pyruvate decarboxylation to acetyl CoA and TCA cycle.
11 A truncated outer membrane protein A is identified in the NCBI database (http://www.ncbi.nlm.nih.gov/).
